# Supplementary material for: Protective effects of Pt-N-C single-atom nanozymes against myocardial ischemia-reperfusion injury
Source: Nat Commun. 2024 Feb 23;15:1682. doi: 10.1038/s41467-024-45927-3 (PMC10891101; doi:10.1038/s41467-024-45927-3)
Supplement: Supplementary file 9 — Source Data File [file 41467_2024_45927_MOESM9_ESM.xlsx]

## Sheet: Fig 2g
N2-BET
P/P0	NC		P/P0	PtsaN-C		P/P0	PtnpN-C
5.59e-06	3.8132		3.99e-06	209.082		6.25e-06	407.705
2.534e-05	7.606		1.808e-05	215.934		2.83e-05	414.799
0.0001174	11.378		0.00048336	222.739		0.00025912	420.818
0.00016478	15.1864		0.00221	229.445		0.00103	426.993
0.00039053	18.7136		0.00653	234.63		0.00328	432.56
0.00088438	22.4356		0.02142	241.038		0.00823	437.198
0.00187	25.7992		0.03505	244.172		0.02244	442.814
0.00393	29.1652		0.04301	245.608		0.03445	445.643
0.00692	31.9116		0.06386	248.822		0.04144	447.009
0.01555	36.0412		0.07008	249.624		0.04735	448.05
0.02646	39.092		0.08864	251.95		0.06296	450.487
0.03535	40.9044		0.09419	252.58		0.07381	452.014
0.04058	41.8424		0.11374	254.788		0.08883	453.971
0.04648	42.7992		0.12259	255.725		0.09488	454.723
0.05921	44.6256		0.14636	258.218		0.11162	456.715
0.06663	45.578		0.17432	261.042		0.12211	457.958
0.08326	47.5428		0.19791	263.369		0.14616	460.614
0.09099	48.3908		0.22323	265.85		0.1716	463.368
0.09537	48.8548		0.2482	268.25		0.1966	465.982
0.11056	50.4184		0.27089	270.437		0.22083	468.514
0.12352	51.6936		0.29568	272.798		0.24596	471.119
0.14913	54.0972		0.32661	275.763		0.27073	473.678
0.17353	56.3176		0.34459	277.496		0.29437	476.137
0.19896	58.6256		0.37037	279.98		0.31928	478.734
0.22206	60.7112		0.39422	282.306		0.34396	481.356
0.247	62.9912		0.41834	284.694		0.36846	483.987
0.27631	65.7524		0.44398	287.322		0.3939	486.778
0.29727	67.7848		0.46774	289.801		0.4184	489.525
0.32113	70.1636		0.49379	292.582		0.44192	492.252
0.34562	72.7048		0.51857	295.352		0.46745	495.347
0.37029	75.39		0.54234	298.09		0.49118	498.375
0.39509	78.1964		0.56771	301.103		0.51649	501.722
0.42043	81.188		0.59254	304.133		0.54139	505.136
0.44474	84.2304		0.61836	307.397		0.5658	508.566
0.47021	87.6168		0.641	310.333		0.59053	512.134
0.49483	91.0892		0.66628	313.698		0.61547	515.872
0.51986	94.852		0.68973	316.958		0.64046	519.836
0.54372	98.7148		0.71442	320.531		0.6641	523.85
0.56835	103.03		0.74006	324.474		0.68851	528.465
0.59337	107.745		0.76342	328.604		0.71318	533.618
0.61969	113.131		0.78726	333.885		0.73848	539.362
0.64338	118.478		0.81025	340.792		0.76342	545.386
0.66747	124.421		0.83297	350.958		0.7876	551.938
0.69236	131.162		0.83837	353.902		0.81029	559.382
0.71743	138.528		0.85187	362.594		0.83388	568.901
0.74156	146.666		0.86313	370.186		0.85764	581.08
0.76542	156.026		0.88701	385.217		0.86278	584.178
0.79045	167.484		0.91067	404.637		0.87429	592.738
0.81601	180.699		0.92719	429.238		0.88498	602.352
0.84041	195.324		0.94153	464.166		0.90443	622.647
0.86432	212.379		0.96005	521.36		0.91458	632.578
0.88886	233.343		0.99543	583.602		0.92967	654.15
0.91188	258.662		0.99543	583.602		0.95197	688.893
0.91921	266.646		0.94894	515.58		0.9945	729.578
0.92989	284.456		0.92747	463.95		0.9945	729.578
0.94536	321.524		0.9056	425.898		0.93822	688.586
0.96292	360.01		0.87814	402.342		0.89756	643.474
0.97973	397.475		0.84894	389.356		0.84855	607.43
0.99922	434.041		0.78779	372.263		0.81293	586.909
0.99922	434.041		0.76535	364.534		0.78373	576.43
0.97143	393.904		0.74551	356.946		0.75682	569.714
0.94971	354.114		0.72137	349.382		0.73041	564.749
0.9221	316.063		0.69437	343.036		0.71014	561.518
0.8952	279.307		0.66598	337.819		0.68153	557.274
0.86191	246.148		0.64238	334.208		0.6575	553.806
0.83582	227.398		0.61422	330.436		0.635	550.342
0.81093	210.707		0.58785	327.213		0.61608	545.59
0.78787	196.336		0.5651	324.488		0.59667	539.67
0.76432	182.887		0.53868	321.714		0.56438	534.445
0.73908	170.558		0.515	319.555		0.5359	531.04
0.71513	160.358		0.49431	316.188		0.51277	528.138
0.69247	150.86		0.48435	308.841		0.49206	524.098
0.66875	141.924		0.47378	304.922		0.48207	516.54
0.63948	133.921		0.45286	298.714		0.47482	511.912
0.61361	127.866		0.42944	291.936		0.45316	504.361
0.58885	122.708		0.41909	289.911		0.44439	501.826
0.56445	118.022		0.39518	286.346		0.42462	496.376
0.54117	113.506		0.37078	283.499		0.39646	491.385
0.51772	108.811		0.34472	280.852		0.36762	487.733
0.50248	103.12		0.31795	278.238		0.34602	485.326
0.48259	95.7884		0.29413	275.892		0.31665	482.201
0.47075	93.1368		0.27054	273.56		0.29213	479.591
0.44975	87.9512		0.24538	271.06		0.26806	477.051
0.42464	83.3692		0.22012	268.539		0.24291	474.394
0.39412	79.098		0.19599	266.109		0.2187	471.837
0.36829	76.0668		0.17164	263.577		0.19369	469.181
0.34318	73.3772		0.14724	260.991		0.17105	466.753
0.31869	70.862		0.12167	258.163		0.14703	464.089
0.29456	68.458		0.09409	254.902		0.12004	461.022
0.27012	66.1272					0.09287	457.709
0.2455	63.8372
0.2203	61.5516
0.19541	59.3056
0.17163	57.1492
0.14616	54.8104
0.11761	52.0924
0.09522	49.8224

## Sheet: Fig 3a
PtnpN-C		PtsaN-C		N-C
2 theta	Intensity	2 theta	Intensity	2 theta	Intensity
37	1874.6	37	1240	37	524
37.0206	1870.2	37.0206	1213	37.0206	536
37.0411	1870.1	37.0411	1141	37.0411	558
37.0617	1871.9	37.0617	1168	37.0617	572
37.0822	1872.4	37.0822	1233	37.0822	550
37.1028	1869.2	37.1028	1176	37.1028	503
37.1234	1873.7	37.1234	1200	37.1234	508
37.1439	1873.7	37.1439	1175	37.1439	572
37.1645	1868.7	37.1645	1244	37.1645	525
37.1851	1873.7	37.1851	1172	37.1851	596
37.2056	1872.3	37.2056	1174	37.2056	602
37.2262	1868.3	37.2262	1206	37.2262	587
37.2467	1870.2	37.2467	1163	37.2467	548
37.2673	1877.3	37.2673	1206	37.2673	570
37.2879	1870.4	37.2879	1161	37.2879	528
37.3084	1868.1	37.3084	1171	37.3084	547
37.329	1870.8	37.329	1196	37.329	489
37.3496	1871	37.3496	1196	37.3496	544
37.3701	1869.5	37.3701	1153	37.3701	511
37.3907	1868.8	37.3907	1204	37.3907	544
37.4112	1870.1	37.4112	1191	37.4112	551
37.4318	1873.1	37.4318	1157	37.4318	532
37.4524	1873.5	37.4524	1206	37.4524	539
37.4729	1867.2	37.4729	1202	37.4729	557
37.4935	1868.2	37.4935	1238	37.4935	535
37.5141	1866.1	37.5141	1169	37.5141	571
37.5346	1869.7	37.5346	1194	37.5346	563
37.5552	1870	37.5552	1233	37.5552	580
37.5757	1870.9	37.5757	1218	37.5757	560
37.5963	1873.7	37.5963	1225	37.5963	531
37.6169	1869.7	37.6169	1177	37.6169	510
37.6374	1867.1	37.6374	1182	37.6374	531
37.658	1869.8	37.658	1197	37.658	522
37.6786	1876.6	37.6786	1231	37.6786	524
37.6991	1872.1	37.6991	1176	37.6991	512
37.7197	1868.5	37.7197	1138	37.7197	549
37.7402	1871.8	37.7402	1182	37.7402	551
37.7608	1873.4	37.7608	1183	37.7608	537
37.7814	1871.9	37.7814	1116	37.7814	549
37.8019	1872.1	37.8019	1180	37.8019	527
37.8225	1877.4	37.8225	1106	37.8225	534
37.843	1874.6	37.843	1187	37.843	543
37.8636	1878.7	37.8636	1209	37.8636	548
37.8842	1874.2	37.8842	1112	37.8842	545
37.9047	1873.3	37.9047	1162	37.9047	537
37.9253	1874.6	37.9253	1179	37.9253	535
37.9459	1873.5	37.9459	1147	37.9459	573
37.9664	1873.5	37.9664	1121	37.9664	581
37.987	1870.4	37.987	1176	37.987	519
38.0075	1872.6	38.0075	1167	38.0075	550
38.0281	1877.2	38.0281	1123	38.0281	536
38.0487	1871.2	38.0487	1136	38.0487	526
38.0692	1869.9	38.0692	1127	38.0692	551
38.0898	1871.6	38.0898	1180	38.0898	588
38.1104	1876.1	38.1104	1209	38.1104	541
38.1309	1875.9	38.1309	1092	38.1309	553
38.1515	1869.6	38.1515	1133	38.1515	564
38.172	1873.7	38.172	1207	38.172	487
38.1926	1877.2	38.1926	1160	38.1926	520
38.2132	1873.5	38.2132	1202	38.2132	530
38.2337	1876.8	38.2337	1195	38.2337	522
38.2543	1878.3	38.2543	1220	38.2543	575
38.2749	1876.2	38.2749	1143	38.2749	530
38.2954	1877	38.2954	1135	38.2954	525
38.316	1872.5	38.316	1151	38.316	523
38.3365	1884.7	38.3365	1135	38.3365	499
38.3571	1882	38.3571	1186	38.3571	528
38.3777	1879.7	38.3777	1133	38.3777	556
38.3982	1888.2	38.3982	1214	38.3982	527
38.4188	1886.9	38.4188	1135	38.4188	562
38.4394	1887.2	38.4394	1133	38.4394	514
38.4599	1893.8	38.4599	1177	38.4599	524
38.4805	1893.9	38.4805	1171	38.4805	536
38.501	1890.9	38.501	1058	38.501	510
38.5216	1896.6	38.5216	1221	38.5216	541
38.5422	1893.3	38.5422	1195	38.5422	556
38.5627	1889.2	38.5627	1171	38.5627	533
38.5833	1898.7	38.5833	1185	38.5833	520
38.6038	1888.3	38.6038	1174	38.6038	517
38.6244	1899.9	38.6244	1137	38.6244	532
38.645	1897.4	38.645	1109	38.645	529
38.6655	1893.4	38.6655	1100	38.6655	502
38.6861	1891.4	38.6861	1205	38.6861	540
38.7067	1897.5	38.7067	1168	38.7067	524
38.7272	1905	38.7272	1130	38.7272	552
38.7478	1901.4	38.7478	1159	38.7478	557
38.7683	1902.5	38.7683	1169	38.7683	535
38.7889	1903.9	38.7889	1193	38.7889	567
38.8095	1899.9	38.8095	1097	38.8095	578
38.83	1900.8	38.83	1110	38.83	554
38.8506	1902	38.8506	1176	38.8506	554
38.8712	1904.4	38.8712	1192	38.8712	520
38.8917	1907.6	38.8917	1145	38.8917	532
38.9123	1906.2	38.9123	1105	38.9123	553
38.9328	1905.3	38.9328	1136	38.9328	518
38.9534	1904.2	38.9534	1099	38.9534	528
38.974	1912.3	38.974	1131	38.974	546
38.9945	1909.7	38.9945	1152	38.9945	586
39.0151	1909	39.0151	1135	39.0151	530
39.0357	1916.5	39.0357	1114	39.0357	545
39.0562	1919.1	39.0562	1058	39.0562	555
39.0768	1912	39.0768	1124	39.0768	550
39.0973	1916	39.0973	1137	39.0973	530
39.1179	1915.6	39.1179	1149	39.1179	581
39.1385	1918.9	39.1385	1070	39.1385	537
39.159	1920	39.159	1116	39.159	536
39.1796	1921.4	39.1796	1149	39.1796	557
39.2002	1929.8	39.2002	1095	39.2002	535
39.2207	1924.5	39.2207	1151	39.2207	530
39.2413	1924.2	39.2413	1074	39.2413	527
39.2618	1929.2	39.2618	1130	39.2618	518
39.2824	1934.9	39.2824	1058	39.2824	501
39.303	1935.3	39.303	1137	39.303	523
39.3235	1939.2	39.3235	1173	39.3235	540
39.3441	1951.1	39.3441	1124	39.3441	557
39.3646	1956.1	39.3646	1173	39.3646	538
39.3852	1962.5	39.3852	1095	39.3852	549
39.4058	1969.4	39.4058	1115	39.4058	568
39.4263	1987.3	39.4263	1094	39.4263	547
39.4469	1999.7	39.4469	1165	39.4469	535
39.4675	2018	39.4675	1104	39.4675	512
39.488	2038.9	39.488	1171	39.488	509
39.5086	2067.8	39.5086	1120	39.5086	588
39.5291	2104.4	39.5291	1038	39.5291	528
39.5497	2170.6	39.5497	1146	39.5497	544
39.5703	2262	39.5703	1052	39.5703	508
39.5908	2367.8	39.5908	1144	39.5908	536
39.6114	2535.8	39.6114	1116	39.6114	590
39.632	2794.7	39.632	1112	39.632	517
39.6525	3167.1	39.6525	1122	39.6525	584
39.6731	3661.8	39.6731	1111	39.6731	537
39.6936	4198	39.6936	1093	39.6936	585
39.7142	4870.8	39.7142	1143	39.7142	574
39.7348	5596.2	39.7348	1112	39.7348	522
39.7553	6224.5	39.7553	1099	39.7553	550
39.7759	6718	39.7759	1130	39.7759	559
39.7965	6896.6	39.7965	1072	39.7965	540
39.817	6802.2	39.817	1137	39.817	523
39.8376	6480.6	39.8376	1089	39.8376	609
39.8581	6127.6	39.8581	1132	39.8581	561
39.8787	5727.1	39.8787	1139	39.8787	566
39.8993	5375.3	39.8993	1085	39.8993	580
39.9198	4946.1	39.9198	1106	39.9198	569
39.9404	4462.5	39.9404	1113	39.9404	574
39.9609	4059.6	39.9609	1101	39.9609	589
39.9815	3693.2	39.9815	1088	39.9815	559
40.0021	3461.4	40.0021	1089	40.0021	542
40.0226	3241.5	40.0226	1153	40.0226	521
40.0432	3092.8	40.0432	1105	40.0432	557
40.0638	2975.5	40.0638	1188	40.0638	584
40.0843	2877.4	40.0843	1090	40.0843	555
40.1049	2797	40.1049	1073	40.1049	607
40.1254	2716.6	40.1254	1093	40.1254	579
40.146	2655.2	40.146	1100	40.146	590
40.1666	2574.1	40.1666	1127	40.1666	572
40.1871	2520.3	40.1871	1092	40.1871	561
40.2077	2460.3	40.2077	1102	40.2077	607
40.2283	2428.2	40.2283	1116	40.2283	540
40.2488	2372.4	40.2488	1096	40.2488	561
40.2694	2326.3	40.2694	1125	40.2694	573
40.2899	2288.9	40.2899	1107	40.2899	570
40.3105	2257.7	40.3105	1100	40.3105	538
40.3311	2227.3	40.3311	1094	40.3311	585
40.3516	2188.2	40.3516	1090	40.3516	557
40.3722	2162.9	40.3722	1108	40.3722	580
40.3928	2142.9	40.3928	1114	40.3928	573
40.4133	2093.9	40.4133	1081	40.4133	542
40.4339	2091.9	40.4339	1097	40.4339	611
40.4544	2074.3	40.4544	1150	40.4544	582
40.475	2057.7	40.475	1077	40.475	568
40.4956	2041.8	40.4956	1081	40.4956	604
40.5161	2027.8	40.5161	1059	40.5161	597
40.5367	2011.8	40.5367	1057	40.5367	599
40.5573	2001.2	40.5573	1057	40.5573	581
40.5778	1996.2	40.5778	1153	40.5778	599
40.5984	1991.5	40.5984	1076	40.5984	612
40.6189	1971.1	40.6189	1083	40.6189	656
40.6395	1974	40.6395	1101	40.6395	673
40.6601	1966.4	40.6601	1074	40.6601	655
40.6806	1956.4	40.6806	1099	40.6806	617
40.7012	1955.4	40.7012	1127	40.7012	553
40.7217	1937.6	40.7217	1082	40.7217	639
40.7423	1945.8	40.7423	1162	40.7423	598
40.7629	1937.5	40.7629	1095	40.7629	564
40.7834	1936.6	40.7834	1058	40.7834	630
40.804	1934.8	40.804	1081	40.804	588
40.8246	1932.1	40.8246	1086	40.8246	609
40.8451	1921	40.8451	1088	40.8451	606
40.8657	1913.4	40.8657	1075	40.8657	602
40.8862	1919.1	40.8862	1079	40.8862	616
40.9068	1919.1	40.9068	1083	40.9068	605
40.9274	1914.9	40.9274	1090	40.9274	573
40.9479	1915.2	40.9479	1084	40.9479	639
40.9685	1913.9	40.9685	1123	40.9685	565
40.9891	1907.6	40.9891	1097	40.9891	605
41.0096	1904.7	41.0096	1059	41.0096	639
41.0302	1899.4	41.0302	1064	41.0302	604
41.0507	1898.9	41.0507	1109	41.0507	572
41.0713	1902	41.0713	1150	41.0713	644
41.0919	1909.6	41.0919	1053	41.0919	571
41.1124	1900.2	41.1124	1106	41.1124	600
41.133	1898.2	41.133	1099	41.133	637
41.1536	1895.9	41.1536	1098	41.1536	591
41.1741	1896.3	41.1741	1136	41.1741	622
41.1947	1896.7	41.1947	1077	41.1947	624
41.2152	1897.2	41.2152	1135	41.2152	637
41.2358	1893.8	41.2358	1124	41.2358	595
41.2564	1893.5	41.2564	1076	41.2564	584
41.2769	1894.1	41.2769	1117	41.2769	627
41.2975	1894.3	41.2975	1128	41.2975	636
41.3181	1896.1	41.3181	1101	41.3181	648
41.3386	1892.9	41.3386	1145	41.3386	628
41.3592	1892.2	41.3592	1113	41.3592	666
41.3797	1890.9	41.3797	1157	41.3797	677
41.4003	1893.7	41.4003	1132	41.4003	670
41.4209	1894.3	41.4209	1038	41.4209	634
41.4414	1893.2	41.4414	1097	41.4414	588
41.462	1891	41.462	1134	41.462	664
41.4825	1894.7	41.4825	1176	41.4825	656
41.5031	1898.1	41.5031	1155	41.5031	643
41.5237	1891.1	41.5237	1076	41.5237	605
41.5442	1890.1	41.5442	1156	41.5442	661
41.5648	1897.2	41.5648	1257	41.5648	663
41.5854	1898.4	41.5854	1146	41.5854	656
41.6059	1896.4	41.6059	1070	41.6059	666
41.6265	1896.7	41.6265	1144	41.6265	649
41.647	1894.1	41.647	1186	41.647	692
41.6676	1889.5	41.6676	1126	41.6676	648
41.6882	1890.5	41.6882	1098	41.6882	675
41.7087	1890.6	41.7087	1184	41.7087	637
41.7293	1888.5	41.7293	1162	41.7293	699
41.7499	1888.2	41.7499	1152	41.7499	721
41.7704	1894.4	41.7704	1125	41.7704	656
41.791	1888	41.791	1141	41.791	679
41.8115	1890.4	41.8115	1148	41.8115	669
41.8321	1890.4	41.8321	1142	41.8321	656
41.8527	1890.9	41.8527	1215	41.8527	640
41.8732	1885.3	41.8732	1183	41.8732	649
41.8938	1883.6	41.8938	1186	41.8938	685
41.9144	1888.5	41.9144	1209	41.9144	673
41.9349	1887.5	41.9349	1177	41.9349	656
41.9555	1895	41.9555	1153	41.9555	680
41.976	1889.5	41.976	1268	41.976	673
41.9966	1886.2	41.9966	1238	41.9966	716
42.0172	1887.1	42.0172	1285	42.0172	708
42.0377	1884.5	42.0377	1172	42.0377	693
42.0583	1883.1	42.0583	1223	42.0583	667
42.0789	1891.1	42.0789	1286	42.0789	709
42.0994	1887.9	42.0994	1248	42.0994	670
42.12	1891.5	42.12	1307	42.12	739
42.1405	1891.4	42.1405	1306	42.1405	706
42.1611	1890.6	42.1611	1331	42.1611	757
42.1817	1897	42.1817	1301	42.1817	774
42.2022	1890.9	42.2022	1377	42.2022	749
42.2228	1893.7	42.2228	1304	42.2228	773
42.2433	1887.9	42.2433	1329	42.2433	771
42.2639	1891.7	42.2639	1406	42.2639	726
42.2845	1888.4	42.2845	1380	42.2845	764
42.305	1887	42.305	1394	42.305	719
42.3256	1893.9	42.3256	1407	42.3256	799
42.3462	1895.8	42.3462	1442	42.3462	770
42.3667	1894	42.3667	1440	42.3667	803
42.3873	1893.5	42.3873	1465	42.3873	799
42.4078	1893.5	42.4078	1429	42.4078	821
42.4284	1897.1	42.4284	1495	42.4284	783
42.449	1893.4	42.449	1540	42.449	793
42.4695	1890.5	42.4695	1461	42.4695	794
42.4901	1896.8	42.4901	1522	42.4901	817
42.5107	1901	42.5107	1548	42.5107	870
42.5312	1896.5	42.5312	1631	42.5312	794
42.5518	1895.2	42.5518	1594	42.5518	755
42.5723	1894.8	42.5723	1615	42.5723	829
42.5929	1898.5	42.5929	1623	42.5929	868
42.6135	1899.3	42.6135	1558	42.6135	866
42.634	1895.9	42.634	1548	42.634	887
42.6546	1901.1	42.6546	1686	42.6546	793
42.6752	1909.6	42.6752	1632	42.6752	847
42.6957	1897.8	42.6957	1629	42.6957	796
42.7163	1896.5	42.7163	1664	42.7163	846
42.7368	1895.5	42.7368	1605	42.7368	837
42.7574	1898	42.7574	1667	42.7574	814
42.778	1897.1	42.778	1616	42.778	851
42.7985	1899.7	42.7985	1602	42.7985	924
42.8191	1900.6	42.8191	1664	42.8191	890
42.8397	1907.1	42.8397	1631	42.8397	819
42.8602	1898.8	42.8602	1680	42.8602	806
42.8808	1900.8	42.8808	1619	42.8808	813
42.9013	1901.3	42.9013	1619	42.9013	867
42.9219	1896.5	42.9219	1696	42.9219	880
42.9425	1899.7	42.9425	1687	42.9425	874
42.963	1899.3	42.963	1683	42.963	831
42.9836	1900.2	42.9836	1653	42.9836	850
43.0041	1901.4	43.0041	1576	43.0041	797
43.0247	1900.3	43.0247	1598	43.0247	816
43.0453	1898	43.0453	1711	43.0453	821
43.0658	1900.8	43.0658	1725	43.0658	850
43.0864	1900.8	43.0864	1662	43.0864	836
43.107	1895.9	43.107	1676	43.107	786
43.1275	1897.7	43.1275	1600	43.1275	820
43.1481	1902.7	43.1481	1585	43.1481	841
43.1686	1894.4	43.1686	1591	43.1686	784
43.1892	1901.9	43.1892	1630	43.1892	793
43.2098	1897.5	43.2098	1559	43.2098	825
43.2303	1896.6	43.2303	1608	43.2303	802
43.2509	1897.4	43.2509	1632	43.2509	782
43.2715	1899.7	43.2715	1606	43.2715	846
43.292	1900.9	43.292	1629	43.292	826
43.3126	1894.4	43.3126	1596	43.3126	771
43.3331	1895	43.3331	1596	43.3331	831
43.3537	1898.1	43.3537	1504	43.3537	805
43.3743	1898.5	43.3743	1613	43.3743	827
43.3948	1895.1	43.3948	1535	43.3948	820
43.4154	1893.3	43.4154	1566	43.4154	756
43.436	1897.8	43.436	1568	43.436	773
43.4565	1895.4	43.4565	1459	43.4565	795
43.4771	1889.2	43.4771	1556	43.4771	776
43.4976	1897.3	43.4976	1574	43.4976	794
43.5182	1895.8	43.5182	1538	43.5182	762
43.5388	1890.5	43.5388	1515	43.5388	760
43.5593	1898.9	43.5593	1507	43.5593	835
43.5799	1895	43.5799	1501	43.5799	796
43.6005	1898.2	43.6005	1546	43.6005	747
43.621	1893.4	43.621	1474	43.621	764
43.6416	1889.6	43.6416	1511	43.6416	786
43.6621	1890.3	43.6621	1546	43.6621	746
43.6827	1885.8	43.6827	1525	43.6827	784
43.7033	1891.4	43.7033	1453	43.7033	747
43.7238	1895	43.7238	1568	43.7238	751
43.7444	1890.8	43.7444	1507	43.7444	757
43.7649	1888.1	43.7649	1482	43.7649	765
43.7855	1891.2	43.7855	1531	43.7855	765
43.8061	1890	43.8061	1521	43.8061	724
43.8266	1887.4	43.8266	1457	43.8266	765
43.8472	1886.4	43.8472	1493	43.8472	718
43.8678	1888.8	43.8678	1459	43.8678	695
43.8883	1883.9	43.8883	1553	43.8883	777
43.9089	1888.5	43.9089	1519	43.9089	723
43.9294	1889.1	43.9294	1450	43.9294	719
43.95	1887.2	43.95	1446	43.95	725
43.9706	1896.6	43.9706	1386	43.9706	715
43.9911	1885.3	43.9911	1428	43.9911	768
44.0117	1882.8	44.0117	1471	44.0117	700
44.0323	1885.6	44.0323	1547	44.0323	774
44.0528	1887.8	44.0528	1486	44.0528	720
44.0734	1885.8	44.0734	1451	44.0734	690
44.0939	1885.8	44.0939	1335	44.0939	738
44.1145	1884.2	44.1145	1503	44.1145	748
44.1351	1883.7	44.1351	1525	44.1351	729
44.1556	1883	44.1556	1503	44.1556	727
44.1762	1884.6	44.1762	1509	44.1762	682
44.1968	1881.8	44.1968	1482	44.1968	696
44.2173	1884.3	44.2173	1556	44.2173	659
44.2379	1884	44.2379	1498	44.2379	674
44.2584	1880	44.2584	1459	44.2584	698
44.279	1884.5	44.279	1481	44.279	699
44.2996	1878	44.2996	1525	44.2996	670
44.3201	1880.1	44.3201	1512	44.3201	679
44.3407	1881.8	44.3407	1507	44.3407	726
44.3612	1873.2	44.3612	1525	44.3612	702
44.3818	1882.9	44.3818	1535	44.3818	697
44.4024	1886.4	44.4024	1424	44.4024	695
44.4229	1878.8	44.4229	1492	44.4229	651
44.4435	1877.9	44.4435	1440	44.4435	664
44.4641	1882.5	44.4641	1454	44.4641	626
44.4846	1878.8	44.4846	1450	44.4846	642
44.5052	1879.8	44.5052	1450	44.5052	635
44.5257	1882.9	44.5257	1484	44.5257	696
44.5463	1879.5	44.5463	1423	44.5463	653
44.5669	1883.1	44.5669	1398	44.5669	667
44.5874	1883.1	44.5874	1449	44.5874	665
44.608	1882.7	44.608	1436	44.608	619
44.6286	1887.9	44.6286	1405	44.6286	684
44.6491	1885.8	44.6491	1419	44.6491	644
44.6697	1885.9	44.6697	1338	44.6697	597
44.6902	1885.8	44.6902	1384	44.6902	626
44.7108	1883.4	44.7108	1378	44.7108	640
44.7314	1886.2	44.7314	1325	44.7314	671
44.7519	1885.4	44.7519	1322	44.7519	682
44.7725	1887.3	44.7725	1335	44.7725	618
44.7931	1885.8	44.7931	1363	44.7931	639
44.8136	1889.3	44.8136	1350	44.8136	636
44.8342	1893.7	44.8342	1344	44.8342	665
44.8547	1886.3	44.8547	1317	44.8547	653
44.8753	1890.5	44.8753	1288	44.8753	659
44.8959	1884.3	44.8959	1256	44.8959	654
44.9164	1887.3	44.9164	1309	44.9164	628
44.937	1881.5	44.937	1348	44.937	632
44.9576	1889.1	44.9576	1252	44.9576	644
44.9781	1888.3	44.9781	1231	44.9781	622
44.9987	1889.1	44.9987	1236	44.9987	637
45.0192	1888.4	45.0192	1270	45.0192	623
45.0398	1890.3	45.0398	1323	45.0398	664
45.0604	1884.2	45.0604	1275	45.0604	554
45.0809	1888.4	45.0809	1257	45.0809	602
45.1015	1890.3	45.1015	1268	45.1015	604
45.122	1885.2	45.122	1252	45.122	625
45.1426	1885	45.1426	1245	45.1426	607
45.1632	1888	45.1632	1281	45.1632	633
45.1837	1885.6	45.1837	1205	45.1837	587
45.2043	1887.7	45.2043	1271	45.2043	608
45.2249	1890.9	45.2249	1281	45.2249	650
45.2454	1886.5	45.2454	1205	45.2454	613
45.266	1880.9	45.266	1273	45.266	636
45.2865	1893.6	45.2865	1206	45.2865	614
45.3071	1888.3	45.3071	1278	45.3071	617
45.3277	1886	45.3277	1250	45.3277	625
45.3482	1887	45.3482	1202	45.3482	632
45.3688	1890	45.3688	1239	45.3688	641
45.3894	1886.8	45.3894	1210	45.3894	607
45.4099	1885.8	45.4099	1261	45.4099	605
45.4305	1891.6	45.4305	1229	45.4305	594
45.451	1891.6	45.451	1239	45.451	592
45.4716	1887.1	45.4716	1164	45.4716	652
45.4922	1888.1	45.4922	1215	45.4922	605
45.5127	1891.1	45.5127	1147	45.5127	609
45.5333	1892.9	45.5333	1243	45.5333	635
45.5539	1889.5	45.5539	1166	45.5539	579
45.5744	1893.5	45.5744	1199	45.5744	587
45.595	1895.9	45.595	1221	45.595	601
45.6155	1889.6	45.6155	1169	45.6155	631
45.6361	1890.3	45.6361	1210	45.6361	560
45.6567	1900.1	45.6567	1219	45.6567	606
45.6772	1895.3	45.6772	1217	45.6772	588
45.6978	1902.4	45.6978	1174	45.6978	589
45.7184	1900.4	45.7184	1212	45.7184	605
45.7389	1896.7	45.7389	1107	45.7389	587
45.7595	1900.7	45.7595	1158	45.7595	586
45.78	1904.5	45.78	1206	45.78	567
45.8006	1906.9	45.8006	1196	45.8006	619
45.8212	1909.6	45.8212	1210	45.8212	560
45.8417	1911.2	45.8417	1213	45.8417	604
45.8623	1914.3	45.8623	1176	45.8623	601
45.8828	1923.8	45.8828	1118	45.8828	573
45.9034	1913.4	45.9034	1167	45.9034	566
45.924	1923.2	45.924	1175	45.924	576
45.9445	1937.2	45.9445	1071	45.9445	563
45.9651	1943.9	45.9651	1149	45.9651	572
45.9857	1967.1	45.9857	1111	45.9857	566
46.0062	1969.3	46.0062	1162	46.0062	574
46.0268	1987.3	46.0268	1158	46.0268	571
46.0473	2011.3	46.0473	1178	46.0473	583
46.0679	2045.8	46.0679	1143	46.0679	613
46.0885	2101.2	46.0885	1118	46.0885	571
46.109	2188.2	46.109	1077	46.109	604
46.1296	2306.6	46.1296	1110	46.1296	593
46.1502	2477.5	46.1502	1098	46.1502	596
46.1707	2694.8	46.1707	1119	46.1707	642
46.1913	2955.5	46.1913	1077	46.1913	589
46.2118	3247.6	46.2118	1133	46.2118	606
46.2324	3529.5	46.2324	1098	46.2324	597
46.253	3739.4	46.253	1088	46.253	579
46.2735	3846.7	46.2735	1126	46.2735	620
46.2941	3828.1	46.2941	1142	46.2941	564
46.3147	3704.7	46.3147	1075	46.3147	549
46.3352	3552.9	46.3352	1094	46.3352	588
46.3558	3477.4	46.3558	1083	46.3558	576
46.3763	3379	46.3763	1050	46.3763	581
46.3969	3272.1	46.3969	1173	46.3969	561
46.4175	3171.3	46.4175	1124	46.4175	590
46.438	2974.1	46.438	1164	46.438	579
46.4586	2797.6	46.4586	1068	46.4586	587
46.4792	2648	46.4792	1128	46.4792	559
46.4997	2551.6	46.4997	1098	46.4997	564
46.5203	2462.1	46.5203	1069	46.5203	579
46.5408	2404.9	46.5408	993	46.5408	559
46.5614	2343.1	46.5614	1157	46.5614	524
46.582	2310.4	46.582	1117	46.582	580
46.6025	2271.3	46.6025	1064	46.6025	563
46.6231	2242.7	46.6231	1016	46.6231	550
46.6436	2209.5	46.6436	1115	46.6436	583
46.6642	2187.1	46.6642	1079	46.6642	590
46.6848	2172.2	46.6848	1119	46.6848	595
46.7053	2143.6	46.7053	1124	46.7053	576
46.7259	2127	46.7259	1080	46.7259	603
46.7465	2108.6	46.7465	1069	46.7465	543
46.767	2094.3	46.767	1027	46.767	575
46.7876	2063.9	46.7876	1087	46.7876	575
46.8081	2059.2	46.8081	1095	46.8081	564
46.8287	2050.2	46.8287	1093	46.8287	579
46.8493	2028.7	46.8493	1081	46.8493	564
46.8698	2024.4	46.8698	1078	46.8698	570
46.8904	2004.3	46.8904	1056	46.8904	575
46.911	1994.3	46.911	1093	46.911	586
46.9315	1988.1	46.9315	1081	46.9315	581
46.9521	1976.9	46.9521	1091	46.9521	597
46.9726	1971.6	46.9726	1088	46.9726	556
46.9932	1955.6	46.9932	1097	46.9932	596

## Sheet: Fig 3b
PtsaN-C		PtnpN-C		Bulk Pt
Wavenumber	Intensity	Wavenumber	Intensity	Wavenumber	Intensity
1801.78	95.4382	1801.78	95.5271	1801.78	95.7948
1803.71	95.4421	1803.71	95.5768	1803.71	95.8469
1805.64	95.4436	1805.64	95.6162	1805.64	95.888
1807.57	95.442	1807.57	95.6357	1807.57	95.9111
1809.49	95.4409	1809.49	95.6572	1809.49	95.9446
1811.42	95.439	1811.42	95.679	1811.42	95.9774
1813.35	95.4376	1813.35	95.6995	1813.35	96.0122
1815.28	95.4362	1815.28	95.7258	1815.28	96.0477
1817.21	95.4355	1817.21	95.754	1817.21	96.0877
1819.14	95.4338	1819.14	95.7855	1819.14	96.138
1821.07	95.4314	1821.07	95.8204	1821.07	96.1945
1822.99	95.4277	1822.99	95.8545	1822.99	96.2538
1824.92	95.4252	1824.92	95.9065	1824.92	96.3276
1826.85	95.425	1826.85	95.9765	1826.85	96.4159
1828.78	95.4291	1828.78	96.0833	1828.78	96.541
1830.71	95.4299	1830.71	96.1748	1830.71	96.6621
1832.64	95.4287	1832.64	96.2556	1832.64	96.7934
1834.57	95.4274	1834.57	96.351	1834.57	96.9435
1836.49	95.4268	1836.49	96.462	1836.49	97.1157
1838.42	95.4257	1838.42	96.5925	1838.42	97.2993
1840.35	95.424	1840.35	96.7367	1840.35	97.5063
1842.28	95.4211	1842.28	96.8958	1842.28	97.7302
1844.21	95.4183	1844.21	97.0759	1844.21	97.9738
1846.14	95.4151	1846.14	97.2711	1846.14	98.2351
1848.06	95.414	1848.06	97.5017	1848.06	98.5254
1849.99	95.413	1849.99	97.757	1849.99	98.8167
1851.92	95.4152	1851.92	98.0636	1851.92	99.1319
1853.85	95.4189	1853.85	98.4153	1853.85	99.4613
1855.78	95.4206	1855.78	98.781	1855.78	99.769
1857.71	95.421	1857.71	99.1707	1857.71	100.045
1859.63	95.4217	1859.63	99.6004	1859.63	100.276
1861.56	95.4214	1861.56	100.046	1861.56	100.443
1863.49	95.4204	1863.49	100.492	1863.49	100.513
1865.42	95.4188	1865.42	100.92	1865.42	100.482
1867.35	95.4174	1867.35	101.321	1867.35	100.35
1869.28	95.4156	1869.28	101.638	1869.28	100.14
1871.21	95.4152	1871.21	101.887	1871.21	99.8741
1873.13	95.4146	1873.13	102.056	1873.13	99.5669
1875.06	95.4161	1875.06	102.161	1875.06	99.2681
1876.99	95.4189	1876.99	102.197	1876.99	98.9785
1878.92	95.4207	1878.92	102.158	1878.92	98.6993
1880.85	95.4214	1880.85	102.061	1880.85	98.4386
1882.78	95.4225	1882.78	101.89	1882.78	98.2093
1884.71	95.4231	1884.71	101.65	1884.71	98.0077
1886.63	95.4237	1886.63	101.348	1886.63	97.8406
1888.56	95.4237	1888.56	101.006	1888.56	97.6953
1890.49	95.4239	1890.49	100.64	1890.49	97.5674
1892.42	95.4231	1892.42	100.259	1892.42	97.459
1894.35	95.4228	1894.35	99.8994	1894.35	97.3671
1896.28	95.4225	1896.28	99.5523	1896.28	97.2913
1898.2	95.4227	1898.2	99.2316	1898.2	97.2167
1900.13	95.4224	1900.13	98.9383	1900.13	97.1619
1902.06	95.4223	1902.06	98.6905	1902.06	97.1158
1903.99	95.4211	1903.99	98.4604	1903.99	97.0626
1905.92	95.4199	1905.92	98.2742	1905.92	97.0127
1907.85	95.4181	1907.85	98.1123	1907.85	96.9741
1909.78	95.4166	1909.78	97.9682	1909.78	96.9374
1911.7	95.4149	1911.7	97.8433	1911.7	96.9048
1913.63	95.414	1913.63	97.7449	1913.63	96.8772
1915.56	95.4131	1915.56	97.6594	1915.56	96.8542
1917.49	95.4135	1917.49	97.5807	1917.49	96.8348
1919.42	95.4142	1919.42	97.5136	1919.42	96.8208
1921.35	95.4145	1921.35	97.4509	1921.35	96.8053
1923.28	95.4144	1923.28	97.3889	1923.28	96.7995
1925.2	95.4153	1925.2	97.3436	1925.2	96.7941
1927.13	95.4155	1927.13	97.3063	1927.13	96.7811
1929.06	95.4153	1929.06	97.2787	1929.06	96.7672
1930.99	95.4141	1930.99	97.2518	1930.99	96.7475
1932.92	95.4129	1932.92	97.2268	1932.92	96.7309
1934.85	95.4113	1934.85	97.2028	1934.85	96.7149
1936.78	95.4111	1936.78	97.1799	1936.78	96.7048
1938.7	95.4111	1938.7	97.163	1938.7	96.6956
1940.63	95.4119	1940.63	97.1445	1940.63	96.6897
1942.56	95.4122	1942.56	97.1285	1942.56	96.691
1944.49	95.4124	1944.49	97.1136	1944.49	96.6978
1946.42	95.4121	1946.42	97.098	1946.42	96.7054
1948.35	95.4126	1948.35	97.0935	1948.35	96.7134
1950.28	95.4174	1950.28	97.0832	1950.28	96.7151
1952.2	95.423	1952.2	97.0825	1952.2	96.7214
1954.13	95.4252	1954.13	97.0797	1954.13	96.7263
1956.06	95.4333	1956.06	97.082	1956.06	96.7503
1957.99	95.4469	1957.99	97.0888	1957.99	96.7805
1959.92	95.4542	1959.92	97.0957	1959.92	96.8045
1961.85	95.4611	1961.85	97.0971	1961.85	96.8358
1963.77	95.4619	1963.77	97.0999	1963.77	96.8897
1965.7	95.4624	1965.7	97.1003	1965.7	96.9125
1967.63	95.4614	1967.63	97.1091	1967.63	96.9424
1969.56	95.4686	1969.56	97.1191	1969.56	96.9452
1971.49	95.4738	1971.49	97.1403	1971.49	96.9576
1973.42	95.4803	1973.42	97.1599	1973.42	96.9575
1975.35	95.4888	1975.35	97.1856	1975.35	97.0028
1977.27	95.4981	1977.27	97.2091	1977.27	97.039
1979.2	95.5052	1979.2	97.24	1979.2	97.0877
1981.13	95.5127	1981.13	97.2656	1981.13	97.1338
1983.06	95.5229	1983.06	97.2881	1983.06	97.1817
1984.99	95.5296	1984.99	97.3109	1984.99	97.2162
1986.92	95.5416	1986.92	97.3322	1986.92	97.2518
1988.85	95.5595	1988.85	97.3563	1988.85	97.3047
1990.77	95.5737	1990.77	97.3939	1990.77	97.3538
1992.7	95.5964	1992.7	97.4262	1992.7	97.4162
1994.63	95.6146	1994.63	97.4688	1994.63	97.5124
1996.56	95.6361	1996.56	97.5062	1996.56	97.5866
1998.49	95.6554	1998.49	97.5515	1998.49	97.6988
2000.42	95.6813	2000.42	97.5899	2000.42	97.7882
2002.34	95.7069	2002.34	97.638	2002.34	97.9045
2004.27	95.7399	2004.27	97.6899	2004.27	98.0089
2006.2	95.7781	2006.2	97.7556	2006.2	98.1483
2008.13	95.8155	2008.13	97.8215	2008.13	98.2983
2010.06	95.859	2010.06	97.8891	2010.06	98.483
2011.99	95.9036	2011.99	97.959	2011.99	98.6945
2013.91	95.9525	2013.91	98.039	2013.91	98.9093
2015.84	96.007	2015.84	98.121	2015.84	99.1523
2017.77	96.0652	2017.77	98.2176	2017.77	99.3998
2019.7	96.1402	2019.7	98.317	2019.7	99.6635
2021.63	96.2201	2021.63	98.4383	2021.63	99.9602
2023.56	96.3058	2023.56	98.5692	2023.56	100.271
2025.49	96.4066	2025.49	98.7159	2025.49	100.655
2027.41	96.5108	2027.41	98.8773	2027.41	101.08
2029.34	96.6369	2029.34	99.0519	2029.34	101.535
2031.27	96.7787	2031.27	99.256	2031.27	102.064
2033.2	96.939	2033.2	99.488	2033.2	102.629
2035.13	97.12	2035.13	99.7561	2035.13	103.292
2037.06	97.3317	2037.06	100.069	2037.06	104.03
2038.99	97.5675	2038.99	100.427	2038.99	104.868
2040.91	97.8414	2040.91	100.84	2040.91	105.802
2042.84	98.1596	2042.84	101.318	2042.84	106.877
2044.77	98.5393	2044.77	101.88	2044.77	108.067
2046.7	98.9941	2046.7	102.534	2046.7	109.417
2048.63	99.5508	2048.63	103.326	2048.63	110.938
2050.56	100.195	2050.56	104.3	2050.56	112.652
2052.49	100.937	2052.49	105.486	2052.49	114.581
2054.41	101.752	2054.41	106.99	2054.41	116.777
2056.34	102.514	2056.34	108.972	2056.34	119.153
2058.27	103.056	2058.27	111.643	2058.27	121.733
2060.2	103.279	2060.2	115.317	2060.2	124.527
2062.13	103.254	2062.13	120.357	2062.13	127.433
2064.06	103.089	2064.06	127.119	2064.06	130.412
2065.99	102.835	2065.99	135.642	2065.99	133.426
2067.91	102.513	2067.91	145.18	2067.91	136.57
2069.84	102.142	2069.84	153.148	2069.84	139.941
2071.77	101.739	2071.77	155.378	2071.77	143.932
2073.7	101.312	2073.7	150.091	2073.7	148.88
2075.63	100.913	2075.63	140.336	2075.63	155.042
2077.56	100.534	2077.56	130.199	2077.56	161.889
2079.48	100.208	2079.48	121.692	2079.48	167.221
2081.41	99.9313	2081.41	115.238	2081.41	167.481
2083.34	99.7045	2083.34	110.608	2083.34	161.101
2085.27	99.5316	2085.27	107.423	2085.27	150.858
2087.2	99.4353	2087.2	105.253	2087.2	140.439
2089.13	99.3832	2089.13	103.776	2089.13	131.67
2091.05	99.391	2091.05	102.767	2091.05	124.92
2092.98	99.4509	2092.98	102.097	2092.98	119.969
2094.91	99.5639	2094.91	101.657	2094.91	116.463
2096.84	99.7328	2096.84	101.428	2096.84	113.95
2098.77	99.9383	2098.77	101.361	2098.77	112.176
2100.7	100.209	2100.7	101.422	2100.7	110.879
2102.63	100.518	2102.63	101.61	2102.63	110.025
2104.55	100.853	2104.55	101.897	2104.55	109.377
2106.48	101.204	2106.48	102.26	2106.48	109.033
2108.41	101.571	2108.41	102.675	2108.41	108.859
2110.34	101.915	2110.34	103.134	2110.34	108.841
2112.27	102.245	2112.27	103.573	2112.27	108.953
2114.2	102.5	2114.2	103.98	2114.2	109.242
2116.12	102.661	2116.12	104.32	2116.12	109.599
2118.05	102.71	2118.05	104.606	2118.05	110.028
2119.98	102.619	2119.98	104.769	2119.98	110.474
2121.91	102.385	2121.91	104.794	2121.91	110.906
2123.84	102.03	2123.84	104.671	2123.84	111.27
2125.77	101.586	2125.77	104.371	2125.77	111.585
2127.7	101.089	2127.7	103.895	2127.7	111.8
2129.62	100.576	2129.62	103.251	2129.62	111.923
2131.55	100.065	2131.55	102.516	2131.55	111.865
2133.48	99.5921	2133.48	101.728	2133.48	111.637
2135.41	99.1541	2135.41	100.938	2135.41	111.219
2137.34	98.7443	2137.34	100.169	2137.34	110.611
2139.27	98.3893	2139.27	99.4558	2139.27	109.851
2141.2	98.0726	2141.2	98.8037	2141.2	108.997
2143.12	97.9275	2143.12	98.1936	2143.12	108.099
2145.05	97.672	2145.05	97.7972	2145.05	107.347
2146.98	97.4397	2146.98	97.3222	2146.98	106.476
2148.91	97.2227	2148.91	96.897	2148.91	105.695
2150.84	97.0382	2150.84	96.5115	2150.84	104.976
2152.77	96.8683	2152.77	96.1681	2152.77	104.307
2154.7	96.7217	2154.7	95.8512	2154.7	103.726
2156.62	96.5892	2156.62	95.5873	2156.62	103.208
2158.55	96.4789	2158.55	95.3585	2158.55	102.751
2160.48	96.3749	2160.48	95.1589	2160.48	102.344
2162.41	96.2837	2162.41	94.9805	2162.41	101.981
2164.34	96.206	2164.34	94.8295	2164.34	101.649
2166.27	96.1348	2166.27	94.6915	2166.27	101.379
2168.2	96.0789	2168.2	94.5748	2168.2	101.144
2170.12	96.0247	2170.12	94.4622	2170.12	100.94
2172.05	95.9761	2172.05	94.3629	2172.05	100.755
2173.98	95.931	2173.98	94.2821	2173.98	100.601
2175.91	95.8869	2175.91	94.2025	2175.91	100.452
2177.84	95.8486	2177.84	94.1311	2177.84	100.327
2179.77	95.8104	2179.77	94.0637	2179.77	100.205
2181.7	95.7789	2181.7	93.9994	2181.7	100.099
2183.62	95.7552	2183.62	93.9429	2183.62	100.012
2185.55	95.7326	2185.55	93.8873	2185.55	99.9263
2187.48	95.7157	2187.48	93.8415	2187.48	99.8495
2189.41	95.6956	2189.41	93.8055	2189.41	99.7768
2191.34	95.6799	2191.34	93.7749	2191.34	99.7078
2193.27	95.6594	2193.27	93.7509	2193.27	99.6474
2195.19	95.6471	2195.19	93.7233	2195.19	99.588
2197.12	95.6303	2197.12	93.7002	2197.12	99.5381
2199.05	95.6196	2199.05	93.671	2199.05	99.5003
2200.98	95.6144	2200.98	93.6536	2200.98	99.4685
2202.91	95.6065	2202.91	93.6333	2202.91	99.4477
2204.84	95.6018	2204.84	93.6206	2204.84	99.4228
2206.76	95.5972	2206.76	93.6138	2206.76	99.4036
2208.69	95.5881	2208.69	93.6017	2208.69	99.3751
2210.62	95.5804	2210.62	93.596	2210.62	99.357
2212.55	95.5753	2212.55	93.5899	2212.55	99.3317
2214.48	95.5731	2214.48	93.5785	2214.48	99.3149
2216.41	95.567	2216.41	93.5646	2216.41	99.3025
2218.34	95.5688	2218.34	93.5528	2218.34	99.2843
2220.26	95.5683	2220.26	93.5402	2220.26	99.2702
2222.19	95.5685	2222.19	93.5259	2222.19	99.2616
2224.12	95.5626	2224.12	93.5262	2224.12	99.2489
2226.05	95.5576	2226.05	93.5302	2226.05	99.2418
2227.98	95.5452	2227.98	93.5336	2227.98	99.2366
2229.91	95.5371	2229.91	93.5287	2229.91	99.2348
2231.84	95.5335	2231.84	93.5233	2231.84	99.2255
2233.76	95.5291	2233.76	93.5143	2233.76	99.2295
2235.69	95.5257	2235.69	93.5104	2235.69	99.2314
2237.62	95.5272	2237.62	93.5122	2237.62	99.235
2239.55	95.5273	2239.55	93.5061	2239.55	99.225
2241.48	95.5271	2241.48	93.4989	2241.48	99.2148
2243.41	95.527	2243.41	93.4953	2243.41	99.1963
2245.34	95.5276	2245.34	93.4947	2245.34	99.1893
2247.26	95.5277	2247.26	93.4946	2247.26	99.1874
2249.19	95.5272	2249.19	93.4956	2249.19	99.1821
2251.12	95.5255	2251.12	93.4925	2251.12	99.1755
2253.05	95.5243	2253.05	93.49	2253.05	99.1775
2254.98	95.5241	2254.98	93.4866	2254.98	99.1773
2256.91	95.5256	2256.91	93.489	2256.91	99.1792
2258.83	95.5272	2258.83	93.491	2258.83	99.1814
2260.76	95.5285	2260.76	93.4961	2260.76	99.1856
2262.69	95.5281	2262.69	93.4974	2262.69	99.1867
2264.62	95.5279	2264.62	93.496	2264.62	99.1882
2266.55	95.5279	2266.55	93.4941	2266.55	99.1899
2268.48	95.5282	2268.48	93.4978	2268.48	99.1939
2270.41	95.5272	2270.41	93.4993	2270.41	99.1948
2272.33	95.526	2272.33	93.5	2272.33	99.195
2274.26	95.5246	2274.26	93.4978	2274.26	99.1922
2276.19	95.5242	2276.19	93.4977	2276.19	99.1915
2278.12	95.5247	2278.12	93.4979	2278.12	99.1902
2280.05	95.5263	2280.05	93.5017	2280.05	99.191
2281.98	95.5275	2281.98	93.5046	2281.98	99.1919
2283.91	95.5285	2283.91	93.5098	2283.91	99.1963
2285.83	95.5291	2285.83	93.5114	2285.83	99.2011
2287.76	95.5302	2287.76	93.5119	2287.76	99.2084
2289.69	95.5311	2289.69	93.5154	2289.69	99.2149
2291.62	95.5324	2291.62	93.5246	2291.62	99.2228
2293.55	95.5328	2293.55	93.5284	2293.55	99.2282
2295.48	95.5335	2295.48	93.5312	2295.48	99.2334
2297.41	95.534	2297.41	93.53	2297.41	99.2349
2299.33	95.5351	2299.33	93.5311	2299.33	99.2357

## Sheet: Fig 3c
PtsaN-C							PtnpN-C
Binding energy	Intensity	Cal.	Bkg.	Peak1	Peak2		Binding energy	Intensity	Cal.	Bkg.	Peak1	Peak2	Peak3	Peak4
86.78	943.087						87.08	2566.23
86.68	919.444						86.98	2498.27
86.58	1025.81						86.88	2529.19
86.48	969.189						86.78	2476.08
86.38	950.313						86.68	2406.76
86.28	949.498						86.58	2563.43
86.18	949.221						86.48	2451.5
86.08	1007.91						86.38	2482.68
85.98	974.819						86.28	2530.45
85.88	939.711						86.18	2485.61
85.78	939.212						86.08	2487.21
85.68	971.791						85.98	2520.2
85.58	978.541						85.88	2538.16
85.48	965.166						85.78	2514.08
85.38	981.409						85.68	2439.58
85.28	928.646						85.58	2394.56
85.18	997.383						85.48	2528.74
85.08	1012.37						85.38	2510.76
84.98	990.328						85.28	2648.05
84.88	925.661						85.18	2506.18
84.78	949.723						85.08	2544.95
84.68	964.044						84.98	2471.95
84.58	1010.7						84.88	2568.52
84.48	962.589						84.78	2554.5
84.38	934.088						84.68	2583.31
84.28	981.18						84.58	2498.06
84.18	1005.56						84.48	2514.56
84.08	951.943						84.38	2520.01
83.98	986.482						84.28	2611.29
83.88	1017.17						84.18	2577.38
83.78	949.098						84.08	2587.29
83.68	937.225						83.98	2448.49
83.58	960.75						83.88	2557.3
83.48	975.328						83.78	2676.56
83.38	977.56						83.68	2496.56
83.28	965.983						83.58	2613.94
83.18	1007.31						83.48	2505.72
83.08	983.99						83.38	2583.61
82.98	911.764						83.28	2628.34
82.88	1032.4						83.18	2646.66
82.78	1035.04						83.08	2589.33
82.68	992.057						82.98	2708.44
82.58	1024.36						82.88	2606.87
82.48	1038.16						82.78	2618.58
82.38	975.641						82.68	2579.25
82.28	972.42						82.58	2810.78
82.18	1001.6						82.48	2677.23
82.08	961.896						82.38	2635.83
81.98	1087.04						82.28	2571.64
81.88	1045.12						82.18	2692.33
81.78	1007.92						82.08	2731.51
81.68	1041.79						81.98	2609.69
81.58	957.518						81.88	2728.48
81.48	1050.42						81.78	2752.74
81.38	1051.62						81.68	2793.74
81.28	980.049						81.58	2685.87
81.18	1106.91						81.48	2797.87
81.08	964.446						81.38	2834.21
80.98	997.818	1018.02	997.818	1002.57	1013.27		81.28	2683.68
80.88	1001.5	1018.68	997.818	1002.68	1013.82		81.18	2802.3
80.78	1054.05	1019.36	997.809	1002.78	1014.39		81.08	2753.74
80.68	1049.81	1019.95	997.67	1002.76	1014.86		80.98	2724.45
80.58	1032.93	1020.59	997.541	1002.75	1015.38		80.88	2770.17
80.48	1001.64	1021.31	997.454	1002.79	1015.97		80.78	2749.39
80.38	988.196	1022.15	997.443	1002.91	1016.68		80.68	2936.62
80.28	1010.06	1023.07	997.466	1003.07	1017.47		80.58	2883.8
80.18	1005.52	1023.99	997.435	1003.18	1018.25		80.48	2758.27
80.08	1046.7	1024.97	997.415	1003.3	1019.09		80.38	2813.6
79.98	1048.5	1025.92	997.293	1003.33	1019.88		80.28	2823.53
79.88	1095.1	1026.92	997.167	1003.36	1020.72		80.18	2957.32
79.78	1055.29	1027.87	996.925	1003.28	1021.51		80.08	2798.47
79.68	982.007	1029	996.781	1003.31	1022.47		79.98	2791.33	2931.55	2791.33	2867.6	2824.18	2808.16	2805.6
79.58	1102.3	1030.39	996.817	1003.52	1023.68		79.88	2926.29	2936.69	2791.33	2870.42	2825.75	2808.54	2805.96
79.48	1079.47	1031.57	996.557	1003.44	1024.68		79.78	2838.12	2941.49	2790.69	2872.76	2826.8	2808.3	2805.69
79.38	1059.62	1032.91	996.352	1003.43	1025.83		79.68	2861.63	2947.03	2790.46	2875.69	2828.39	2808.49	2805.85
79.28	1038.43	1034.4	996.196	1003.47	1027.12		79.58	2965.4	2952.81	2790.12	2878.69	2830	2808.58	2805.92
79.18	1068.76	1036.07	996.092	1003.57	1028.58		79.48	2983.05	2958.47	2789.29	2881.39	2831.27	2808.18	2805.51
79.08	1091.16	1037.79	995.912	1003.61	1030.09		79.38	2991.7	2964.47	2788.37	2884.22	2832.62	2807.72	2805.02
78.98	1040.41	1039.61	995.677	1003.6	1031.68		79.28	3010.13	2970.87	2787.4	2887.23	2834.11	2807.23	2804.51
78.88	1065.8	1041.72	995.566	1003.73	1033.56		79.18	2950.18	2977.68	2786.34	2890.41	2835.72	2806.66	2803.92
78.78	1071.43	1043.96	995.393	1003.8	1035.55		79.08	3071.64	2985.31	2785.56	2894.14	2837.83	2806.4	2803.64
78.68	1171.13	1046.39	995.205	1003.87	1037.73		78.98	3067.11	2992.95	2784.2	2897.58	2839.63	2805.57	2802.79
78.58	993.126	1048.83	994.771	1003.7	1039.89		78.88	3074.4	3001.27	2782.86	2901.36	2841.72	2804.77	2801.98
78.48	1064.68	1051.97	994.775	1003.99	1042.76		78.78	3167.85	3010.27	2781.47	2905.46	2844.11	2803.96	2801.16
78.38	1076.41	1055.26	994.602	1004.11	1045.75		78.68	3290.6	3019.61	2779.64	2909.49	2846.4	2802.72	2799.91
78.28	1058.72	1058.88	994.4	1004.22	1049.06		78.58	3135.41	3029.26	2777.2	2913.35	2848.52	2800.91	2798.09
78.18	1062.57	1062.94	994.241	1004.39	1052.8		78.48	3245.03	3040.62	2775.5	2918.4	2851.85	2799.85	2797.02
78.08	1117.19	1067.47	994.072	1004.56	1056.98		78.38	3313.25	3052.57	2773.27	2923.44	2855.19	2798.29	2795.46
77.98	1105.25	1072.39	993.768	1004.61	1061.54		78.28	3273.04	3065.44	2770.7	2928.7	2858.83	2796.43	2793.59
77.88	1048.66	1077.94	993.493	1004.72	1066.71		78.18	3269.56	3079.91	2768.31	2934.76	2863.38	2794.77	2791.94
77.78	1100.22	1084.3	993.357	1004.98	1072.68		78.08	3376.79	3096.02	2765.93	2941.52	2868.82	2793.14	2790.32
77.68	1070.64	1091.31	993.093	1005.13	1079.27		77.98	3282.77	3113.49	2763.02	2948.51	2874.79	2791.04	2788.23
77.58	1077.18	1099.24	992.901	1005.38	1086.76		77.88	3267.26	3133.59	2760.55	2956.8	2882.45	2789.39	2786.61
77.48	1102.01	1108.1	992.693	1005.64	1095.15		77.78	3414	3156.33	2758.14	2966.1	2891.72	2787.85	2785.09
77.38	1069.25	1117.94	992.423	1005.86	1104.5		77.68	3343.05	3181.4	2755.02	2975.75	2902.17	2785.64	2782.91
77.28	1152.13	1129.01	992.233	1006.19	1115.05		77.58	3488.09	3210.42	2752.23	2986.92	2915.28	2783.8	2781.1
77.18	1090.42	1141.11	991.838	1006.35	1126.6		77.48	3522.82	3243.07	2748.73	2998.73	2930.59	2781.29	2778.64
77.08	1203.46	1154.69	991.595	1006.69	1139.6		77.38	3473.17	3280.73	2745.05	3011.89	2949.27	2778.65	2776.06
76.98	1160.41	1169.41	991.072	1006.78	1153.69		77.28	3563.9	3324.79	2741.59	3026.99	2972.51	2776.28	2773.76
76.88	1196.48	1185.71	990.653	1007.02	1169.34		77.18	3649.83	3375.76	2737.67	3043.61	3000.58	2773.52	2771.08
76.78	1187.36	1203.45	990.145	1007.21	1186.39		77.08	3674.88	3434.97	2733.34	3062.06	3034.49	2770.39	2768.04
76.68	1174.92	1222.75	989.658	1007.47	1204.94		76.98	3584.47	3504.15	2728.86	3082.97	3075.65	2767.18	2764.94
76.58	1265.72	1243.59	989.2	1007.8	1224.98		76.88	3743.51	3585.39	2724.79	3107.3	3125.7	2764.44	2762.32
76.48	1234.45	1265.6	988.517	1007.97	1246.15		76.78	3861	3679.08	2719.95	3134.36	3184.53	2761	2759.03
76.38	1239.73	1288.9	987.91	1008.26	1268.55		76.68	3855.35	3786.94	2714.52	3164.99	3253.21	2757.05	2755.25
76.28	1401.52	1313.1	987.288	1008.61	1291.78		76.58	3863.94	3910.93	2709.09	3200.58	3332.88	2753.19	2751.57
76.18	1353.5	1337.37	986.265	1008.62	1315.01		76.48	4123.23	4051.93	2703.6	3242.11	3423.35	2749.34	2747.95
76.08	1373.3	1361.6	985.358	1008.83	1338.13		76.38	4172.32	4208.97	2696.85	3289.75	3522.27	2744.33	2743.18
75.98	1374.25	1384.86	984.4	1009.07	1360.19		76.28	4299.12	4381.98	2689.84	3346.31	3627.73	2739.16	2738.29
75.88	1393.42	1406.22	983.437	1009.39	1380.27		76.18	4411.07	4567.64	2682.18	3413.83	3733.99	2733.46	2732.92
75.78	1464.72	1424.6	982.424	1009.77	1397.26		76.08	4629.27	4760.74	2673.96	3495.54	3832.65	2727.3	2727.13
75.68	1462.94	1438.81	981.233	1010.08	1409.95		75.98	4697.45	4953.58	2664.66	3595.03	3911.9	2720.2	2720.45
75.58	1455.28	1448.1	980.043	1010.52	1417.62		75.88	4813.79	5139.82	2655	3718.18	3960.18	2712.87	2713.59
75.48	1393.2	1451.87	978.869	1011.12	1419.62		75.78	5160.03	5315.94	2644.73	3871.05	3967.64	2705.09	2706.36
75.38	1384.68	1450.02	977.846	1012.03	1415.84		75.68	5507.88	5485.13	2632.77	4060.03	3929.98	2695.77	2697.66
75.28	1476.47	1442.66	976.841	1013.13	1406.37		75.58	5687.15	5660.46	2619.1	4293.51	3851.8	2684.93	2687.52
75.18	1425.71	1430.18	975.607	1014.21	1391.58		75.48	5862.72	5862.16	2604.51	4581.26	3744.32	2673.36	2676.76
75.08	1396.89	1413.88	974.495	1015.65	1372.72		75.38	6264.08	6111.53	2589.01	4932.24	3619.84	2661.09	2665.41
74.98	1414.93	1394.79	973.452	1017.42	1350.82		75.28	6698.63	6426.12	2571.54	5353.04	3488.17	2647.08	2652.45
74.88	1408.1	1373.93	972.362	1019.47	1326.82		75.18	7194.57	6818.58	2551.91	5848.39	3357.01	2631.17	2637.75
74.78	1337.95	1352.37	971.286	1021.89	1301.76		75.08	7461.06	7292.62	2529.84	6417.07	3230.92	2613.09	2621.05
74.68	1352.15	1331.14	970.38	1024.93	1276.59		74.98	7896.4	7840.37	2506.39	7048.6	3113.48	2593.94	2603.5
74.58	1331.6	1310.75	969.437	1028.44	1251.75		74.88	8176.03	8432.68	2480.76	7712.82	3004.82	2572.96	2584.34
74.48	1338.27	1291.84	968.543	1032.6	1227.78		74.78	8690.41	9014.92	2453.67	8355.01	2905.62	2550.9	2564.4
74.38	1300.8	1274.77	967.629	1037.47	1204.93		74.68	9154.25	9501.61	2424.01	8890.19	2814.15	2526.68	2542.63
74.28	1200.77	1259.99	966.807	1043.29	1183.51		74.58	9599.41	9793.33	2392.01	9219.71	2729.69	2500.59	2519.37
74.18	1239.96	1247.91	966.229	1050.36	1163.78		74.48	9755.43	9810.56	2357.74	9264.95	2651.24	2472.75	2494.83
74.08	1193.09	1238.4	965.553	1058.51	1145.45		74.38	9797.7	9534.69	2322.56	9008.19	2579.06	2444.59	2470.52
73.98	1256.85	1231.87	964.991	1068.15	1128.71		74.28	9493.43	9016.96	2287.01	8501.51	2512.59	2416.72	2447.16
73.88	1293.29	1228.21	964.27	1079.21	1113.27		74.18	8790.87	8352.07	2252.74	7840.3	2452.49	2390.87	2426.63
73.78	1169.1	1227.66	963.457	1092	1099.12		74.08	7709.2	7636.26	2221.65	7121.31	2399.76	2369.05	2411.1
73.68	1258.66	1230.77	962.949	1107.14	1086.57		73.98	6836.53	6941.67	2195.56	6416.98	2355.45	2353.17	2402.74
73.58	1171.71	1237.14	962.219	1124.33	1075.03		73.88	6107.99	6309.24	2173.49	5768.31	2317.94	2342.41	2401.05
73.48	1191.98	1247.34	961.701	1144.23	1064.81		73.78	5546.86	5758.46	2154.78	5194.54	2286.04	2336.25	2405.95
73.38	1250.13	1261.19	961.133	1166.75	1055.57		73.68	5083.06	5294.77	2138.65	4700.55	2258.55	2334.12	2417.48
73.28	1301.34	1278.64	960.419	1191.94	1047.11		73.58	4758.06	4916.38	2124.64	4283.56	2234.67	2335.78	2436.3
73.18	1337.85	1299.66	959.577	1219.87	1039.37		73.48	4431.52	4617.61	2112.12	3936.41	2213.49	2340.86	2463.22
73.08	1327.78	1324.1	958.643	1250.46	1032.28		73.38	4321.47	4392.09	2101.09	3650.62	2194.81	2349.69	2500.24
72.98	1338.48	1351.69	957.731	1283.55	1025.87		73.28	4246.9	4232.59	2090.53	3416.18	2177.45	2361.66	2548.9
72.88	1402.8	1381.72	956.79	1318.48	1020.03		73.18	4241.23	4133.75	2080.28	3224.11	2161.11	2377.09	2612.27
72.78	1500.67	1412.97	955.689	1354.12	1014.54		73.08	4279.45	4091.7	2070	3066.11	2145.37	2396.27	2693.96
72.68	1545.5	1443.8	954.343	1388.88	1009.26		72.98	4342.66	4104.52	2059.5	2935.04	2129.93	2419.73	2798.31
72.58	1519.74	1472.22	952.883	1420.84	1004.27		72.88	4483.58	4172.22	2048.64	2825	2114.61	2448.34	2930.18
72.48	1401.24	1495.91	951.483	1447.71	999.683		72.78	4519.45	4295.95	2037.06	2731.02	2098.97	2482.95	3094.19
72.38	1435.74	1512.47	950.372	1467.15	995.691		72.68	4587.62	4478.6	2025.26	2649.95	2083.46	2525.7	3295.26
72.28	1512.98	1519.29	949.173	1476.58	991.876		72.58	4794.07	4722.22	2013.07	2578.85	2067.89	2578.69	3536
72.18	1485.81	1514.98	947.78	1474.66	988.101		72.48	5134.97	5026.44	1999.85	2514.97	2051.56	2644.45	3815
72.08	1481.24	1499.85	946.452	1461.7	984.594		72.38	5311.08	5386.35	1984.94	2456.07	2033.8	2727.04	4124.25
71.98	1493.16	1475.15	945.131	1439.01	981.275		72.28	5552.4	5789.66	1969.12	2401.73	2015.36	2834.28	4445.66
71.88	1446.25	1443.09	943.777	1408.79	978.083		72.18	6056.93	6210.69	1952.08	2350.71	1995.89	2976.42	4743.91
71.78	1358.44	1406.38	942.536	1373.77	975.144		72.08	6555.49	6612.03	1932.56	2301.04	1974.13	3167.6	4966.94
71.68	1407.93	1367.54	941.509	1336.51	972.545		71.98	6792.3	6961.14	1910.58	2252.16	1950.08	3429.17	5061.45
71.58	1318.81	1328.22	940.357	1298.64	969.934		71.88	7213.38	7255.76	1887.36	2204.86	1924.94	3789.9	4998.16
71.48	1317.66	1290.2	939.422	1261.98	967.642		71.78	7735.54	7537.73	1862.04	2157.86	1897.82	4281.11	4787.05
71.38	1352.23	1254.2	938.488	1227.25	965.442		71.68	8299.17	7884.71	1834.11	2110.38	1868.23	4935.44	4472.98
71.28	1226.71	1220.72	937.466	1194.95	963.238		71.58	8830.44	8376.62	1803.36	2061.93	1835.93	5778.42	4110.43
71.18	1270.07	1190.4	936.752	1165.73	961.417		71.48	9271.44	9058.37	1769.95	2012.43	1801.07	6811.63	3743.09
71.08	1192.49	1162.9	935.928	1139.27	959.556		71.38	10009.8	9898.79	1734.27	1962.11	1764.04	7977.67	3397.8
70.98	1123.6	1138.45	935.295	1115.8	957.948		71.28	10425.8	10735	1694.92	1909.38	1723.41	9101.44	3085.57
70.88	1112.51	1116.9	934.83	1095.16	956.567		71.18	10816.8	11256.2	1653.4	1855.62	1680.7	9868.63	2811.46
70.78	1143.46	1097.9	934.391	1077.03	955.265		71.08	10533.4	11135.5	1609.83	1800.8	1636.01	9953.96	2574.24
70.68	1047.44	1081.13	933.875	1061.07	953.936		70.98	10347.4	10311.6	1567.39	1748.03	1592.52	9299.87	2373.36
70.58	1029.37	1066.66	933.594	1047.37	952.889		70.88	9413.25	9045.2	1525.64	1696.75	1549.78	8172.07	2203.52
70.48	1039.53	1054.07	933.357	1035.5	951.928		70.78	8186.6	7679.79	1488.13	1650.45	1511.34	6919.13	2063.27
70.38	1038.16	1043.05	933.095	1025.17	950.98		70.68	6755.67	6434.46	1456.28	1610.45	1478.61	5765.03	1949.21
70.28	1042.18	1033.44	932.836	1016.2	950.072		70.58	5678.38	5395.41	1431.08	1577.69	1452.57	4800.29	1858.09
70.18	1016.17	1025.01	932.566	1008.39	949.188		70.48	4752.29	4570.51	1410.88	1550.48	1431.59	4036.43	1784.65
70.08	979.152	1017.67	932.359	1001.63	948.399		70.38	4032.16	3935.87	1394.99	1528.07	1414.96	3452.51	1725.32
69.98	1023.77	1011.29	932.244	995.803	947.73		70.28	3440.55	3456.46	1382.45	1509.44	1401.71	3015.79	1676.88
69.88	910.731	1005.54	932.018	990.576	946.979		70.18	2879.7	3096.74	1372.66	1493.98	1391.26	2692.48	1637.02
69.78	1007.2	1000.69	932.07	986.228	946.532		70.08	2657.05	2825.92	1365.5	1481.5	1383.45	2453.12	1604.34
69.68	994.712	996.135	931.885	982.148	945.871		69.98	2482.73	2618.01	1359.36	1470.39	1376.71	2272.68	1576.31
69.58	895.848	992.061	931.729	978.527	945.264		69.88	2182.53	2454.79	1354.02	1460.39	1370.8	2133.67	1551.98
69.48	930.6	988.616	931.818	975.512	944.922		69.78	2030.84	2324.3	1350.08	1452.08	1366.31	2024.69	1531.45
69.38	927.094	985.416	931.821	972.723	944.514		69.68	1949.37	2217.32	1346.84	1444.73	1362.55	1936.94	1513.61
69.28	914.45	982.51	931.833	970.21	944.133		69.58	2007.32	2127.82	1343.97	1437.99	1359.19	1864.74	1497.82
69.18	1019.9	979.886	931.875	967.96	943.802		69.48	1823	2051.25	1340.82	1431.19	1355.57	1803.79	1483.16
69.08	921.942	977.219	931.658	965.651	943.226		69.38	1778.97	1986.03	1338.53	1425.46	1352.82	1752.73	1470.59
68.98	898.828	974.987	931.682	963.761	942.908		69.28	1663.8	1929.5	1336.43	1420.12	1350.3	1709.1	1459.28
68.88	925.411	972.984	931.763	962.085	942.662		69.18	1713.87	1880.49	1334.87	1415.49	1348.33	1671.87	1449.42
68.78	994.533	971.069	931.779	960.484	942.364		69.08	1693.2	1837.04	1333.07	1410.79	1346.13	1639.21	1440.12
68.68	999.863	969.121	931.624	958.836	941.909		68.98	1695.11	1798.54	1331.36	1406.33	1344.05	1610.63	1431.61
68.58	916.736	967.284	931.455	957.287	941.453		68.88	1564.73	1764.15	1329.63	1401.99	1341.96	1585.39	1423.71
68.48	973.884	965.765	931.492	956.043	941.213		68.78	1520.61	1733.88	1328.51	1398.4	1340.49	1563.57	1416.96
68.38	986.185	964.207	931.387	954.75	940.844		68.68	1592.52	1706.84	1327.6	1395.13	1339.25	1544.34	1410.91
68.28	955.761	962.712	931.252	953.509	940.454		68.58	1545.33	1682.04	1326.34	1391.64	1337.67	1526.81	1404.93
68.18	890.123	961.377	931.191	952.419	940.15		68.48	1509.92	1659.72	1325.3	1388.47	1336.33	1511.25	1399.57
68.08	970.83	960.282	931.293	951.559	940.016		68.38	1511.48	1639.53	1324.42	1385.57	1335.15	1497.36	1394.7
67.98	965.73	959.061	931.195	950.563	939.693		68.28	1582.11	1621.05	1323.53	1382.75	1333.98	1484.76	1390.14
67.88	982.936	957.918	931.11	949.637	939.391		68.18	1519.2	1603.76	1322.3	1379.68	1332.48	1472.97	1385.52
67.78	936.023	956.793	930.982	948.721	939.054		68.08	1447.98	1588.1	1321.36	1376.99	1331.29	1462.47	1381.44
67.68	910.359	955.84	930.969	947.969	938.84		67.98	1447.99	1573.96	1320.76	1374.71	1330.43	1453.18	1377.92
67.58	947.69	955.002	931.02	947.325	938.697		67.88	1510.07	1560.89	1320.16	1372.51	1329.59	1444.66	1374.6
67.48	971.735	954.121	930.979	946.63	938.469		67.78	1392.62	1548.47	1319.25	1370.07	1328.45	1436.53	1371.17
67.38	941.4	953.225	930.878	945.914	938.189		67.68	1508.43	1537.46	1318.9	1368.26	1327.88	1429.56	1368.47
67.28	925.505	952.444	930.852	945.308	937.989		67.58	1512.3	1526.66	1318	1365.95	1326.77	1422.58	1365.37
67.18	954.693	951.742	930.865	944.773	937.835		67.48	1452.05	1516.54	1317.08	1363.69	1325.63	1416.06	1362.39
67.08	984.12	951.004	930.807	944.197	937.614		67.38	1435.72	1507.32	1316.44	1361.76	1324.79	1410.26	1359.83
66.98	930.675	950.227	930.675	943.576	937.326		67.28	1409.32	1498.75	1315.87	1359.95	1324.03	1404.93	1357.45
66.88	936.165						67.18	1434.84	1490.82	1315.43	1358.32	1323.4	1400.07	1355.31
66.78	971.511						67.08	1366.04	1483.25	1314.86	1356.62	1322.65	1395.4	1353.15
66.68	887.409						66.98	1430.8	1476.43	1314.61	1355.28	1322.23	1391.36	1351.4
66.58	900.819						66.88	1425.14	1469.69	1314.06	1353.67	1321.51	1387.26	1349.44
66.48	854.372						66.78	1420.2	1463.35	1313.53	1352.13	1320.82	1383.43	1347.57
66.38	915.341						66.68	1452.38	1457.36	1313.03	1350.65	1320.15	1379.83	1345.8
66.28	906.004						66.58	1363.91	1451.53	1312.36	1349.05	1319.34	1376.28	1343.95
66.18	949.054						66.48	1423.63	1446.4	1312.12	1347.9	1318.94	1373.33	1342.57
66.08	923.282						66.38	1384.4	1441.25	1311.59	1346.5	1318.27	1370.27	1340.97
65.98	897.565						66.28	1356.88	1436.53	1311.24	1345.32	1317.79	1367.54	1339.61
65.88	920.203						66.18	1305.32	1432.16	1311.03	1344.29	1317.43	1365.08	1338.43
65.78	923.3						66.08	1298.89	1428.25	1311.05	1343.54	1317.33	1363	1337.54
65.68	939.004						65.98	1311.11	1424.57	1311.11	1342.84	1317.26	1361.07	1336.73
65.58	859.952						65.88	1358.95
65.48	911.439						65.78	1394.04
65.38	971.335						65.68	1317
65.28	907.659						65.58	1300.04
65.18	856.16						65.48	1277.99
65.08	873.384						65.38	1315.03
64.98	936.738						65.28	1299.74
64.88	947.095						65.18	1334.12
64.78	906.214						65.08	1287.07
64.68	873.319						64.98	1262.89
64.58	850.184						64.88	1328.52
64.48	896.449						64.78	1277.17
64.38	917.411						64.68	1276.87
64.28	863.548						64.58	1273.66
64.18	904.482						64.48	1238.14
64.08	855.591						64.38	1215.89
							64.28	1281.56
							64.18	1275.76
							64.08	1255.72

## Sheet: Fig 3d
PtsaN-C							PtnpN-C
Binding energy	Intensity	Cal.	Bkg.	Peak1	Peak2		Binding energy	Intensity	Cal.	Bkg.	Peak1	Peak2
409.28	19050.8						409.68	22180.6
409.18	19083.5						409.58	21918.3
409.08	19042.6						409.48	22126.5
408.98	19331.1						409.38	21855.3
408.88	19140.5						409.28	22021.6
408.78	18978.2						409.18	21735.8
408.68	19080.7						409.08	21787.8
408.58	19139.1						408.98	21924.5
408.48	19019.5						408.88	21913.8
408.38	19154.7						408.78	21941.1
408.28	19105.9						408.68	22214.6
408.18	19214.1						408.58	21827.2
408.08	19212.4						408.48	21987.4
407.98	19231.5						408.38	21887.4
407.88	19007.1						408.28	22043.8
407.78	19153.5						408.18	21913.2
407.68	19138.7						408.08	21934.6
407.58	19112.4						407.98	21990.7
407.48	19229.4						407.88	22153.8
407.38	19375.6						407.78	21996.4
407.28	19269.5						407.68	22134.5
407.18	19325						407.58	22188.1
407.08	19127						407.48	22053.3
406.98	19115.2						407.38	22064.3
406.88	19008.5						407.28	22199
406.78	19105						407.18	22096.8
406.68	19224						407.08	22103.2	22150.5	22103.2	22145.1	22108.6
406.58	19241.5						406.98	22205.7	22151.9	22103.2	22146.4	22108.7
406.48	19259.6						406.88	21941.1	22153.3	22103.1	22147.6	22108.7
406.38	19441.8						406.78	21927	22155	22103.3	22149.2	22109.1
406.28	19392.7						406.68	21944.8	22156.8	22103.5	22150.8	22109.5
406.18	19504.6						406.58	22077	22158.7	22103.7	22152.6	22109.8
406.08	19184.1						406.48	22183.3	22160.5	22103.7	22154.2	22110
405.98	18957.2						406.38	22022.9	22162.2	22103.6	22155.8	22110.1
405.88	19033.9						406.28	21926.9	22164.2	22103.7	22157.6	22110.4
405.78	19204.5						406.18	22086.4	22166.5	22104	22159.7	22110.8
405.68	19075.3						406.08	22098	22168.7	22104	22161.7	22111
405.58	19221.7						405.98	22256	22170.9	22104	22163.7	22111.2
405.48	19374.3						405.88	22195.5	22173.1	22103.8	22165.7	22111.2
405.38	19230.3						405.78	22128.3	22175.4	22103.7	22167.8	22111.3
404.88	19502						405.68	22120.8	22178	22103.7	22170.2	22111.5
404.78	19448.1						405.58	21976.5	22180.8	22103.6	22172.7	22111.7
404.68	19415.4						405.48	21868	22183.8	22103.8	22175.6	22112.1
404.58	19330.3						405.38	21903.6	22187.2	22104.1	22178.7	22112.6
404.48	19310.2	19355.2	19310.2	19337.7	19327.7		405.28	21860.8	22190.8	22104.3	22182	22113.1
404.38	19370.6	19357.1	19310.2	19338.7	19328.6		405.18	22248.8	22194.5	22104.7	22185.5	22113.7
404.28	19313.5	19358.9	19310	19339.6	19329.3		405.08	22075.4	22198	22104.5	22188.7	22113.8
404.18	19271.2	19361	19310	19340.7	19330.3		404.98	21849	22202	22104.5	22192.3	22114.2
404.08	19293.3	19363.4	19310.1	19341.9	19331.5		404.88	22210.2	22206.4	22104.8	22196.5	22114.8
403.98	19170.8	19365.8	19310.2	19343.2	19332.8		404.78	22081.8	22210.7	22104.7	22200.4	22115
403.88	19278.7	19368.8	19310.6	19344.9	19334.5		404.68	21961.2	22215.5	22104.7	22204.8	22115.4
403.78	19238.7	19371.7	19310.7	19346.4	19336		404.58	22349.5	22220.7	22104.9	22209.7	22116
403.68	19389.9	19374.9	19310.9	19348	19337.7		404.48	22056.6	22225.8	22104.6	22214.3	22116
403.58	19603.8	19377.8	19310.7	19349.3	19339.2		404.38	22265	22231.6	22104.7	22219.8	22116.5
403.48	19251.2	19380.4	19309.8	19350.1	19340.1		404.28	22194.2	22237.5	22104.5	22225.3	22116.7
403.38	19467.8	19384.3	19310	19352	19342.3		404.18	22262.2	22244.1	22104.3	22231.4	22117
403.28	19318.8	19387.9	19309.5	19353.4	19344		404.08	22126.9	22251	22104.2	22237.8	22117.3
403.18	19440.3	19392.2	19309.5	19355.3	19346.4		403.98	22368	22258.7	22104.1	22245	22117.8
403.08	19413.7	19396.7	19309.1	19357	19348.7		403.88	22324.9	22266.7	22103.8	22252.4	22118
402.98	19490.8	19401.6	19308.7	19358.9	19351.4		403.78	22467.3	22275.4	22103.5	22260.6	22118.3
402.88	19410.5	19406.9	19308.2	19360.8	19354.3		403.68	22332.2	22284.7	22103	22269.3	22118.4
402.78	19618.1	19413	19307.9	19363.1	19357.8		403.58	22167.3	22295	22102.7	22278.9	22118.8
402.68	19182.9	19419.3	19306.9	19364.9	19361.3		403.48	22154.2	22306.5	22102.7	22289.7	22119.4
402.58	19214.2	19427.7	19307.3	19368.3	19366.8		403.38	22301	22319	22102.6	22301.6	22120
402.48	19463.6	19437	19307.6	19371.8	19372.9		403.28	22278.5	22332.7	22102.3	22314.5	22120.5
402.38	19567.9	19446.9	19307.1	19374.8	19379.2		403.18	22262.5	22347.7	22102.1	22328.7	22121.1
402.28	19119.9	19457.8	19306.3	19377.7	19386.4		403.08	22505.9	22364.4	22101.9	22344.5	22121.8
402.18	19633.1	19471.8	19306.9	19382.4	19396.4		402.98	22430.1	22382.8	22101.4	22361.9	22122.2
402.08	19385.7	19486.3	19305.9	19385.8	19406.4		402.88	22444.4	22403.4	22101	22381.5	22122.8
401.98	19561.2	19503.9	19305.7	19390.4	19419.1		402.78	22355	22426.7	22100.5	22403.7	22123.5
401.88	19507.6	19523.7	19304.9	19395	19433.6		402.68	22519.9	22453.2	22100.2	22429.1	22124.3
401.78	19773.9	19546.7	19304.3	19400.2	19450.8		402.58	22569.2	22483.3	22099.7	22457.9	22125
401.68	19740.2	19572.5	19302.9	19405.2	19470.1		402.48	22732.9	22517.8	22099.1	22491.1	22125.8
401.58	19602	19602.3	19301.5	19411	19492.8		402.38	22480.9	22557.5	22098.3	22529.2	22126.5
401.48	19593.8	19636.7	19300.6	19418.1	19519.3		402.28	22469.4	22603.8	22097.8	22574	22127.6
401.38	19553	19675.8	19299.7	19426.1	19549.4		402.18	22489.3	22657.7	22097.3	22626.2	22128.8
401.28	19581.6	19719.6	19299	19435.5	19583.1		402.08	22753.4	22720.5	22096.8	22687.1	22130.2
401.18	19769.5	19767.8	19298.1	19446	19619.9		401.98	23021.2	22793.3	22096	22757.8	22131.4
401.08	19966.9	19819.4	19296.7	19457.6	19658.5		401.88	22838	22877.7	22094.8	22840	22132.5
400.98	19663.6	19873.1	19294.7	19470.5	19697.3		401.78	22854.9	22975.8	22093.8	22935.6	22134
400.88	20106.4	19928.6	19293.5	19486.4	19735.7		401.68	23102.7	23089.1	22092.8	23046.2	22135.8
400.78	20231.2	19980.9	19291.1	19503.7	19768.3		401.58	23518	23218.7	22091.5	23172.8	22137.5
400.68	19919.3	20027.8	19288.2	19523.5	19792.5		401.48	23555.2	23365.7	22089.7	23316.5	22139
400.58	20056.5	20067.7	19286.3	19547.9	19806.2		401.38	23351	23531.4	22087.8	23478.5	22140.8
400.48	19858.1	20097.5	19284	19575.7	19805.8		401.28	23487.7	23716.3	22086.2	23659.3	22143.3
400.38	20243.9	20118.4	19282.3	19608.7	19791.9		401.18	24027	23918.8	22084.4	23857.2	22146.1
400.28	20077.2	20131	19279.3	19645.6	19764.7		401.08	24206.4	24135.8	22082	24069	22148.8
400.18	20088.2	20140.5	19276.9	19688.5	19729		400.98	24249.3	24362.4	22079.2	24289.8	22151.9
400.08	20199.6	20150.8	19274.5	19737.3	19687.9		400.88	24582.8	24590.2	22076.5	24510.9	22155.8
399.98	20331.7	20164.8	19271.7	19792.2	19644.3		400.78	25141.2	24806.4	22073.2	24719.5	22160.1
399.88	20105.2	20185.5	19268.5	19853.2	19600.7		400.68	24944.8	24994.6	22069.3	24899.1	22164.9
399.78	20142.4	20215.3	19265.9	19921.4	19559.8		400.58	25309.9	25138.5	22065.7	25032.9	22171.3
399.68	20555.9	20254	19263.3	19995.5	19521.8		400.48	25137.7	25221.7	22061.5	25104.2	22178.9
399.58	20248.2	20299.8	19259.4	20073.3	19485.9		400.38	25070.2	25235.5	22057.6	25104	22189
399.48	20161.6	20353.3	19256.4	20155.1	19454.6		400.28	24805.3	25179.9	22053.7	25031.6	22202
399.38	20375.8	20410.9	19253.6	20237.5	19427		400.18	25028.3	25065	22050.2	24896.2	22219
399.28	20496.3	20467.2	19250.2	20315.5	19402		400.08	24999.5	24907	22046.4	24712.7	22240.6
399.18	20500.1	20517.2	19246.5	20384	19379.6		399.98	24919.9	24725.5	22042.6	24499.2	22268.8
399.08	20725	20555	19242.7	20437.7	19359.9		399.88	24511.9	24539	22038.9	24272.2	22305.7
398.98	20552.7	20574	19238.2	20470.3	19341.9		399.78	24666.9	24363.4	22035.8	24045.1	22354.1
398.88	20591.6	20571.1	19234.2	20478.9	19326.4		399.68	24265.3	24209.9	22032.4	23826.2	22416
398.78	20527.2	20543.9	19230.1	20461.5	19312.5		399.58	24061.7	24087.7	22029.5	23622	22495.3
398.68	20502.7	20493.9	19226.2	20419.8	19300.3		399.48	23778	24002.6	22026.9	23435.2	22594.3
398.58	20219.9	20424.9	19222.3	20357.9	19289.3		399.38	24172.1	23957.8	22024.7	23267.1	22715.3
398.48	20374	20343.2	19219.3	20282.3	19280.2		399.28	24115	23952.6	22021.9	23117	22857.5
398.38	20194.6	20252.9	19215.8	20197.3	19271.4		399.18	23961.4	23983.3	22019.3	22984.8	23017.8
398.28	20219.9	20160.2	19212.8	20109.1	19263.9		399.08	24039.6	24038.3	22016.8	22869.2	23185.9
398.18	20235.9	20068.4	19209.8	20021.3	19256.8		398.98	24073.9	24095.3	22014.2	22768.5	23341
398.08	19860.3	19980.1	19206.7	19936.6	19250.2		398.88	24094.8	24122.7	22011.6	22681.3	23452.9
397.98	19892.8	19898.5	19204.7	19858	19245.1		398.78	24011.3	24088.8	22008.9	22606	23491.8
397.88	19824.4	19823.1	19202.6	19785.4	19240.2		398.68	23798.2	23979.6	22006.3	22541	23444.9
397.78	19781.3	19754.6	19200.7	19719.5	19235.8		398.58	23995.8	23807.2	22004	22485.2	23326
397.68	19842.1	19693.1	19199	19660.2	19231.8		398.48	23457.6	23600.1	22001.5	22436.7	23164.9
397.58	19721.7	19638	19197	19607.2	19227.8		398.38	23602.5	23388	21999.6	22395.3	22992.4
397.48	19782.1	19589.4	19195.4	19560.4	19224.4		398.28	23327.1	23189.3	21997.6	22359	22827.8
397.38	19629.6	19546.3	19193.6	19519	19220.9		398.18	23121.2	23013.7	21995.9	22327.6	22682
397.28	19422	19508.8	19192.3	19483.1	19218		398.08	23084.4	22863.7	21994.4	22300.1	22558.1
397.18	19471.6	19476.6	19191.6	19452.3	19215.9		397.98	22817.8	22738.4	21993	22275.8	22455.7
397.08	19323.3	19448.3	19190.8	19425.4	19213.7		397.88	22581.6	22635.6	21992	22254.4	22373.2
396.98	19456.2	19424.1	19190.4	19402.4	19212.1		397.78	22530.7	22551.9	21991.2	22235.6	22307.6
396.88	19345.5	19402.5	19189.6	19381.9	19210.2		397.68	22421.3	22483.9	21990.5	22218.7	22255.8
396.78	19514.2	19384	19189.1	19364.4	19208.7		397.58	22092.7	22428.5	21990	22203.5	22215
396.68	19289.1	19367.2	19188.1	19348.6	19206.7		397.48	22101.6	22383.4	21989.9	22190.1	22183.2
396.58	19439.8	19353.1	19187.8	19335.3	19205.5		397.38	22186.7	22346	21989.7	22178	22157.7
396.48	19265.3	19340.1	19187	19323.2	19203.9		397.28	22293.8	22314.3	21989.5	22166.7	22137.1
396.38	19117.5	19329	19186.8	19312.9	19202.9		397.18	22140	22287.2	21989.1	22156.3	22120
396.28	19223.5	19319.6	19187	19304.2	19202.4		397.08	21937	22263.9	21988.9	22146.8	22105.9
396.18	19124	19310.9	19186.9	19296.2	19201.6		396.98	21992.7	22243.7	21989	22138.4	22094.2
396.08	19127.1	19303.3	19187.1	19289.2	19201.2		396.88	21937.2	22225.8	21988.9	22130.6	22084.2
395.98	19262.5	19296.5	19187.3	19283	19200.8		396.78	22073	22210	21989	22123.4	22075.6
395.88	19257.1	19289.9	19187.1	19277	19200		396.68	22145.5	22195.6	21988.9	22116.6	22068
395.78	19208.3	19283.9	19186.8	19271.5	19199.2		396.58	21840.6	22182.6	21988.7	22110.2	22061.2
395.68	19155.4	19278.5	19186.8	19266.6	19198.7		396.48	22019	22171.2	21988.9	22104.5	22055.5
395.58	19263	19273.7	19186.9	19262.2	19198.3		396.38	21999.4	22160.6	21988.8	22099.1	22050.3
395.48	19013.3	19268.9	19186.6	19257.9	19197.7		396.28	21956.3	22151	21988.8	22094.1	22045.7
395.38	19086.5	19265.3	19187.2	19254.7	19197.8		396.18	22195.4	22142.2	21988.9	22089.4	22041.7
395.28	19082.3	19261.7	19187.5	19251.5	19197.7		396.08	22128.8	22133.9	21988.6	22084.8	22037.7
395.18	19280.7	19258.5	19187.8	19248.6	19197.6		395.98	21999.6	22126.3	21988.4	22080.5	22034.2
395.08	19274.2	19254.9	19187.5	19245.4	19197		395.88	21943.5	22119.4	21988.4	22076.6	22031.2
394.98	19482.5	19251.5	19187.2	19242.4	19196.4		395.78	22307.1	22113.1	21988.5	22073	22028.6
394.88	19331	19247.7	19186.3	19238.9	19195.2		395.68	22166.9	22106.8	21988.1	22069.2	22025.7
394.78	19195.4	19244.6	19185.9	19236	19194.5		395.58	22098	22101.2	21987.8	22065.8	22023.2
394.68	19274.5	19242	19185.9	19233.8	19194.1		395.48	22060.4	22096	21987.7	22062.6	22021
394.58	19257.8	19239.4	19185.6	19231.4	19193.6		395.38	22290.7	22091.1	21987.6	22059.7	22019.1
394.48	19185.4	19236.9	19185.4	19229.2	19193.1		395.28	21853.3	22086.3	21987.2	22056.6	22017
394.38	19422						395.18	22188.5	22082.3	21987.4	22054.2	22015.5
394.28	19464						395.08	22026.9	22078.2	21987.1	22051.5	22013.8
394.18	19518.3						394.98	22125.9	22074.5	21987.1	22049.2	22012.4
394.08	19213.7						394.88	21973.5	22070.9	21986.9	22046.8	22011
393.98	19235.7						394.78	22042.2	22067.7	21986.9	22044.8	22009.8
393.88	19255.9						394.68	22141.2	22064.6	21986.8	22042.8	22008.7
393.78	19272.9						394.58	22040.5	22061.5	21986.7	22040.7	22007.5
393.68	19223.4						394.48	21856.2	22058.8	21986.6	22038.9	22006.5
393.58	19313.9						394.38	22106.6	22056.4	21986.8	22037.4	22005.8
393.48	19469.7						394.28	21986.6	22053.8	21986.6	22035.6	22004.8
393.38	19363.7						394.18	21866.5
393.28	19547.7						394.08	21975.8
393.18	19457.4						393.98	21941.1
393.08	19510						393.88	22206.4
392.98	19533.4						393.78	21958.2
392.88	19225.1						393.68	22195
392.78	19330.3						393.58	22002
392.68	19313.3						393.48	22068
392.58	19284.6						393.38	22033.5
392.48							393.28	22093.6
392.38							393.18	22089.5
392.28							393.08	22146.5
392.18							392.98	22146.6
392.08							392.88	22496.3

## Sheet: Fig 3e
	PtsaN-C	Pt foil	PtO2
energy	Intensity	Intensity	Intensity
11499.7	-0.00429	0.00136	0.00159
11500.5	-0.00433	0.00146	0.00173
11501.3	-0.00344	0.00155	0.00187
11502.2	-0.00106	0.00165	0.00202
11503	0.000739333	0.00174	0.00215
11503.7	0.000724231	0.00181	0.00226
11504.5	0.00128	0.00189	0.00237
11505.3	0.00123	0.00197	0.00248
11506.2	0.000668562	0.00204	0.0026
11507	3.0938e-05	0.00212	0.00271
11507.8	-0.00013653	0.00221	0.00282
11508.6	-0.000378821	0.00237	0.003
11509.4	-0.00227	0.00253	0.00324
11510.2	-0.00231	0.00269	0.00348
11511	-0.00251	0.00286	0.00373
11511.8	-0.00243	0.00302	0.00398
11512.7	-0.000994497	0.00319	0.00423
11513.5	0.000311886	0.00339	0.00449
11514.3	-0.000200042	0.0036	0.00478
11515.1	0.00155	0.00382	0.00508
11515.9	0.00215	0.00404	0.00537
11516.7	0.00212	0.00426	0.00566
11517.5	0.00167	0.00448	0.00595
11518.3	0.00102	0.00475	0.00625
11519.1	0.000419166	0.00503	0.00657
11519.9	1.59301e-05	0.00531	0.00689
11520.7	-0.00123	0.00558	0.00721
11521.6	-0.0022	0.00586	0.00753
11522.3	-0.0028	0.00612	0.00784
11523.2	-0.00197	0.00641	0.00817
11524	-0.000165946	0.00682	0.00857
11524.8	0.000666696	0.00721	0.00895
11525.6	0.00149	0.00761	0.00934
11526.3	0.00115	0.008	0.00971
11527.2	0.00203	0.00842	0.01012
11528	0.00306	0.00886	0.01054
11528.8	0.00406	0.0094	0.01117
11529.6	0.00519	0.00993	0.01186
11530.4	0.00604	0.01044	0.01254
11531.2	0.00666	0.01098	0.01325
11532	0.00767	0.01154	0.01398
11532.9	0.01028	0.01209	0.01471
11533.7	0.01295	0.01279	0.01555
11534.5	0.01581	0.01367	0.01647
11535.3	0.01731	0.01455	0.01739
11536.1	0.01744	0.01547	0.01836
11536.9	0.01558	0.01636	0.01929
11537.7	0.01429	0.01727	0.02024
11538.6	0.01361	0.01853	0.02141
11539.3	0.01382	0.01988	0.02287
11540.1	0.01445	0.02129	0.02439
11541	0.01531	0.02274	0.02594
11541.8	0.01654	0.02419	0.0275
11542.6	0.01788	0.02563	0.02905
11543.4	0.01914	0.02685	0.03073
11544.2	0.02184	0.02813	0.03331
11545	0.0257	0.02982	0.03588
11545.8	0.02883	0.03214	0.03815
11546.7	0.0325	0.03506	0.04119
11547.5	0.03608	0.03834	0.04436
11548.3	0.03953	0.04195	0.04792
11549.1	0.04312	0.04532	0.05188
11549.9	0.04819	0.04889	0.05598
11550.7	0.0533	0.05352	0.06137
11551.5	0.05964	0.0599	0.06731
11552.3	0.06808	0.06832	0.07345
11553.2	0.07756	0.07669	0.08063
11554	0.08686	0.08387	0.08954
11554.7	0.09731	0.09052	0.0991
11555.5	0.11055	0.0979	0.11039
11556.3	0.12738	0.10754	0.12382
11557.2	0.15043	0.12299	0.14013
11558	0.18017	0.14489	0.15992
11558.8	0.21769	0.17398	0.18301
11559.6	0.26488	0.21307	0.21237
11560.4	0.32454	0.25812	0.25103
11561.2	0.39922	0.31594	0.3033
11562	0.48918	0.39018	0.3631
11562.8	0.59597	0.51822	0.44541
11563.6	0.71986	0.7277	0.56271
11564.4	0.85557	0.96726	0.7191
11565.2	0.99387	1.14012	0.93341
11566.1	1.12786	1.2363	1.19502
11566.9	1.24386	1.28224	1.54868
11567.7	1.33105	1.28773	1.87456
11568.5	1.38381	1.25749	2.0775
11569.3	1.4005	1.19506	2.12343
11570.1	1.38105	1.12697	1.95574
11570.9	1.33384	1.0768	1.68615
11571.8	1.26922	1.0438	1.42713
11572.5	1.1983	1.0216	1.23016
11573.4	1.13026	1.00165	1.05421
11574.2	1.06959	0.9823	0.92685
11575	1.0196	0.96701	0.85229
11575.8	0.97994	0.962	0.80218
11576.6	0.95003	0.96545	0.77212
11577.4	0.93033	0.97161	0.75833
11578.2	0.91733	0.97881	0.75341
11579	0.90913	0.98735	0.75359
11579.8	0.90597	0.99743	0.75632
11580.7	0.90182	1.00804	0.7614
11581.5	0.89705	1.01245	0.7692
11582.3	0.8941	1.00636	0.77687
11583.1	0.89121	0.9926	0.7858
11583.9	0.88868	0.97772	0.79202
11584.7	0.88953	0.966	0.79683
11585.5	0.89123	0.95793	0.80176
11586.3	0.89403	0.95425	0.80755
11587.1	0.89806	0.95453	0.81602
11588	0.90229	0.95711	0.82657
11588.8	0.90592	0.96137	0.83762
11589.6	0.90895	0.96671	0.85035
11590.4	0.91251	0.97378	0.86234
11591.2	0.9168	0.98384	0.87375
11592	0.92343	0.99989	0.8815
11592.8	0.93147	1.02272	0.89108
11593.6	0.93961	1.0431	0.89658
11594.4	0.94796	1.05692	0.90231
11595.3	0.95721	1.06191	0.90658
11596	0.9643	1.0605	0.91297
11596.8	0.97124	1.05313	0.91819
11597.7	0.97789	1.04075	0.92499
11598.5	0.98434	1.02528	0.93213
11599.3	0.98971	1.01164	0.9412
11600.1	0.99431	1.00417	0.94948
11600.9	0.99837	0.99879	0.95884
11601.7	1.00215	0.99569	0.9672
11602.5	1.00712	0.99323	0.97528
11603.3	1.01339	0.99115	0.9844
11604.2	1.02038	0.98844	0.99196
11605	1.02815	0.98434	1.0006
11605.8	1.0358	0.97883	1.00831
11606.5	1.04191	0.97324	1.01728
11607.4	1.04804	0.9689	1.02759
11608.2	1.05389	0.96598	1.0379
11609	1.05902	0.96477	1.0499
11609.8	1.0646	0.96656	1.06256
11610.6	1.0687	0.97174	1.07478
11611.4	1.07045	0.97834	1.08695
11612.2	1.07279	0.98405	1.09915
11613	1.0727	0.98954	1.11068
11613.8	1.07089	0.99482	1.12013
11614.6	1.06926	1.00107	1.12539
11615.5	1.0683	1.00833	1.12718
11616.3	1.06551	1.0178	1.12809
11617.1	1.06356	1.02702	1.12477
11617.9	1.06195	1.03571	1.11884
11618.7	1.05889	1.04182	1.11043
11619.5	1.05447	1.04576	1.1011
11620.3	1.05014	1.0487	1.0911
11621.1	1.04616	1.05	1.08078
11621.9	1.04176	1.04902	1.06997
11622.8	1.03596	1.04629	1.0579
11623.6	1.02856	1.04346	1.04654
11624.4	1.02037	1.04116	1.03638
11625.2	1.01233	1.03905	1.02617
11625.9	1.00687	1.03701	1.01599
11626.8	1.00315	1.03437	1.00628
11627.6	1.00081	1.03109	0.99665
11628.4	0.99778	1.02758	0.98739
11629.3	0.9939	1.0242	0.97891
11630	0.99003	1.02127	0.97172
11630.8	0.98859	1.01875	0.96534
11631.6	0.98748	1.01688	0.95963
11632.5	0.98616	1.01504	0.9545
11633.3	0.98302	1.01315	0.95018
11634.1	0.97844	1.01126	0.94697
11634.9	0.97468	1.0093	0.94405
11635.7	0.97229	1.00748	0.9422
11636.5	0.97123	1.00579	0.94087
11637.3	0.97247	1.00379	0.93943
11638.1	0.9729	1.00155	0.93916
11638.9	0.97323	0.99807	0.93905
11639.7	0.97286	0.99371	0.93933
11640.5	0.97189	0.98904	0.93985
11641.4	0.97094	0.98438	0.94059
11642.2	0.97027	0.98042	0.94154
11643	0.97071	0.97716	0.94238
11643.8	0.97282	0.97432	0.94384
11644.6	0.97419	0.97154	0.94515
11645.4	0.97439	0.96889	0.94627
11646.2	0.9743	0.96682	0.94802
11647	0.97381	0.96574	0.94905
11647.9	0.97515	0.96503	0.95032
11648.7	0.97721	0.96465	0.95133
11649.4	0.97781	0.96443	0.95222
11650.3	0.9786	0.96432	0.95341

## Sheet: Fig 3f
PtsaN-C		PtO2		Pt foil
R	Intensity	R	Intensity	R	Intensity
0	5.12357	0	2.64781	0	0.03041
0.03068	5.1245	0.03068	2.65015	0.03068	0.03186
0.06136	5.12746	0.06136	2.65526	0.06136	0.03523
0.09204	5.13283	0.09204	2.65963	0.09204	0.03862
0.12272	5.14091	0.12272	2.66111	0.12272	0.04047
0.1534	5.15161	0.1534	2.65993	0.1534	0.04002
0.18408	5.16428	0.18408	2.65905	0.18408	0.03731
0.21476	5.17776	0.21476	2.66302	0.21476	0.03329
0.24544	5.19063	0.24544	2.67377	0.24544	0.02992
0.27612	5.20131	0.27612	2.68844	0.27612	0.02965
0.3068	5.2083	0.3068	2.70233	0.3068	0.03316
0.33748	5.21028	0.33748	2.71146	0.33748	0.0385
0.36816	5.20619	0.36816	2.71364	0.36816	0.04313
0.39884	5.19541	0.39884	2.70927	0.39884	0.04522
0.42951	5.1779	0.42951	2.70289	0.42951	0.0438
0.46019	5.15453	0.46019	2.70409	0.46019	0.03881
0.49087	5.12791	0.49087	2.72209	0.49087	0.03163
0.52155	5.10454	0.52155	2.75588	0.52155	0.02655
0.55223	5.09753	0.55223	2.79752	0.55223	0.03042
0.58291	5.11755	0.58291	2.83951	0.58291	0.04276
0.61359	5.15805	0.61359	2.87667	0.61359	0.05774
0.64427	5.20798	0.64427	2.90648	0.64427	0.07131
0.67495	5.26042	0.67495	2.92934	0.67495	0.08083
0.70563	5.31093	0.70563	2.94874	0.70563	0.08438
0.73631	5.3561	0.73631	2.97039	0.73631	0.08068
0.76699	5.393	0.76699	2.99983	0.76699	0.06933
0.79767	5.41902	0.79767	3.03924	0.79767	0.05144
0.82835	5.43192	0.82835	3.08569	0.82835	0.03364
0.85903	5.42987	0.85903	3.13219	0.85903	0.03963
0.88971	5.41157	0.88971	3.17009	0.88971	0.07129
0.92039	5.3764	0.92039	3.19126	0.92039	0.1103
0.95107	5.32486	0.95107	3.18982	0.95107	0.14957
0.98175	5.25955	0.98175	3.16351	0.98175	0.18495
1.01243	5.18936	1.01243	3.11537	1.01243	0.213
1.04311	5.14583	1.04311	3.05627	1.04311	0.23079
1.07379	5.18584	1.07379	3.00832	1.07379	0.23617
1.10447	5.29348	1.10447	3.00216	1.10447	0.22795
1.13515	5.42987	1.13515	3.05364	1.13515	0.2064
1.16583	5.57995	1.16583	3.14635	1.16583	0.1738
1.19651	5.73666	1.19651	3.25212	1.19651	0.13612
1.22718	5.89502	1.22718	3.34909	1.22718	0.10744
1.25786	6.05065	1.25786	3.42394	1.25786	0.1105
1.28854	6.19948	1.28854	3.47121	1.28854	0.14605
1.31922	6.33769	1.31922	3.4936	1.31922	0.19226
1.3499	6.46173	1.3499	3.50279	1.3499	0.23388
1.38058	6.56841	1.38058	3.51887	1.38058	0.26232
1.41126	6.65501	1.41126	3.56498	1.41126	0.27226
1.44194	6.71929	1.44194	3.65639	1.44194	0.2607
1.47262	6.7596	1.47262	3.79179	1.47262	0.22722
1.5033	6.77493	1.5033	3.95545	1.5033	0.17488
1.53398	6.76492	1.53398	4.12559	1.53398	0.11512
1.56466	6.7299	1.56466	4.28092	1.56466	0.0916
1.59534	6.67086	1.59534	4.40367	1.59534	0.14782
1.62602	6.58948	1.62602	4.48068	1.62602	0.23188
1.6567	6.48804	1.6567	4.50391	1.6567	0.31196
1.68738	6.36942	1.68738	4.47045	1.68738	0.374
1.71806	6.23709	1.71806	4.38242	1.71806	0.40823
1.74874	6.09504	1.74874	4.24642	1.74874	0.4075
1.77942	5.94789	1.77942	4.0729	1.77942	0.36772
1.8101	5.80107	1.8101	3.87518	1.8101	0.2893
1.84078	5.66123	1.84078	3.6685	1.84078	0.18346
1.87146	5.5371	1.87146	3.46903	1.87146	0.12509
1.90214	5.4406	1.90214	3.29282	1.90214	0.24598
1.93282	5.38551	1.93282	3.15407	1.93282	0.43506
1.9635	5.37829	1.9635	3.06102	1.9635	0.63564
1.99418	5.40829	1.99418	3.00984	1.99418	0.82638
2.02485	5.45575	2.02485	2.9843	2.02485	0.99063
2.05553	5.50481	2.05553	2.96621	2.05553	1.11394
2.08621	5.54614	2.08621	2.94442	2.08621	1.18457
2.11689	5.57482	2.11689	2.91565	2.11689	1.19452
2.14757	5.58856	2.14757	2.88125	2.14757	1.14078
2.17825	5.58664	2.17825	2.84391	2.17825	1.02697
2.20893	5.56939	2.20893	2.80536	2.20893	0.86652
2.23961	5.53785	2.23961	2.76553	2.23961	0.6913
2.27029	5.4936	2.27029	2.72389	2.27029	0.5725
2.30097	5.43859	2.30097	2.68446	2.30097	0.61147
2.33165	5.37501	2.33165	2.67043	2.33165	0.80758
2.36233	5.30521	2.36233	2.70568	2.36233	1.0726
2.39301	5.23156	2.39301	2.76301	2.39301	1.34532
2.42369	5.15639	2.42369	2.82151	2.42369	1.59314
2.45437	5.08193	2.45437	2.87087	2.45437	1.79736
2.48505	5.01047	2.48505	2.90401	2.48505	1.9479
2.51573	5.05739	2.51573	2.9164	2.51573	2.04172
2.54641	5.11887	2.54641	2.9071	2.54641	2.08208
2.57709	5.17339	2.57709	2.88091	2.57709	2.07783
2.60777	5.22016	2.60777	2.85239	2.60777	2.04193
2.63845	5.25873	2.63845	2.84847	2.63845	1.98925
2.66913	5.289	2.66913	2.89135	2.66913	1.9334
2.69981	5.31115	2.69981	2.97265	2.69981	1.88335
2.73049	5.32562	2.73049	3.06891	2.73049	1.84099
2.76117	5.33302	2.76117	3.16035	2.76117	1.80107
2.79185	5.33411	2.79185	3.23262	2.79185	1.75353
2.82252	5.32971	2.82252	3.27549	2.82252	1.68725
2.8532	5.32061	2.8532	3.28237	2.8532	1.59319
2.88388	5.30755	2.88388	3.25047	2.88388	1.46646
2.91456	5.2911	2.91456	3.18095	2.91456	1.30705
2.94524	5.27173	2.94524	3.07948	2.94524	1.11953
2.97592	5.2497	2.97592	2.95768	2.97592	0.91233
3.0066	5.22515	3.0066	2.84085	3.0066	0.69659
3.03728	5.19811	3.03728	2.7937	3.03728	0.48517
3.06796	5.16857	3.06796	2.8643	3.06796	0.29272
3.09864	5.13658	3.09864	2.97887	3.09864	0.1434
3.12932	5.10228	3.12932	3.08573	3.12932	0.11315
3.16	5.06616	3.16	3.16581	3.16	0.18007
3.19068	5.03048	3.19068	3.21079	3.19068	0.23387
3.22136	5.02378	3.22136	3.21798	3.22136	0.25503
3.25204	5.05985	3.25204	3.18934	3.25204	0.24473
3.28272	5.10025	3.28272	3.13129	3.28272	0.20976
3.3134	5.14061	3.3134	3.05523	3.3134	0.1606
3.34408	5.17957	3.34408	2.97878	3.34408	0.11308
3.37476	5.21608	3.37476	2.92642	3.37476	0.0926
3.40544	5.24919	3.40544	2.91959	3.40544	0.11048
3.43612	5.27803	3.43612	2.95387	3.43612	0.14017
3.4668	5.30182	3.4668	3.00341	3.4668	0.16226
3.49748	5.31994	3.49748	3.04546	3.49748	0.17182
3.52816	5.33191	3.52816	3.06716	3.52816	0.17196
3.55884	5.33742	3.55884	3.06302	3.55884	0.17196
3.58952	5.33638	3.58952	3.03263	3.58952	0.18385
3.62019	5.32886	3.62019	2.9793	3.62019	0.21388
3.65087	5.31514	3.65087	2.90927	3.65087	0.25781
3.68155	5.29568	3.68155	2.83153	3.68155	0.30669
3.71223	5.27111	3.71223	2.75927	3.71223	0.3525
3.74291	5.24222	3.74291	2.71512	3.74291	0.38969
3.77359	5.20995	3.77359	2.7202	3.77359	0.41518
3.80427	5.17535	3.80427	2.75104	3.80427	0.428
3.83495	5.13966	3.83495	2.7775	3.83495	0.42886
3.86563	5.10441	3.86563	2.78817	3.86563	0.41955
3.89631	5.072	3.89631	2.78042	3.89631	0.40227
3.92699	5.0479	3.92699	2.75551	3.92699	0.37887
3.95767	5.04365	3.95767	2.71698	3.95767	0.35048
3.98835	5.05902	3.98835	2.66972	3.98835	0.31737
4.01903	5.07977	4.01903	2.61968	4.01903	0.27938
4.04971	5.0992	4.04971	2.63004	4.04971	0.23668
4.08039	5.11513	4.08039	2.67108	4.08039	0.19085
4.11107	5.12671	4.11107	2.70149	4.11107	0.14661
4.14175	5.13362	4.14175	2.71874	4.14175	0.11526
4.17243	5.13586	4.17243	2.72215	4.17243	0.11385
4.20311	5.13364	4.20311	2.71279	4.20311	0.14251
4.23379	5.12738	4.23379	2.69369	4.23379	0.18376
4.26447	5.1177	4.26447	2.67053	4.26447	0.22587
4.29515	5.10546	4.29515	2.65402	4.29515	0.26446
4.32583	5.09183	4.32583	2.65716	4.32583	0.29919
4.35651	5.07849	4.35651	2.67433	4.35651	0.332
4.38719	5.06787	4.38719	2.69131	4.38719	0.3658
4.41786	5.06298	4.41786	2.70082	4.41786	0.40275
4.44854	5.06573	4.44854	2.69987	4.44854	0.44304
4.47922	5.07499	4.47922	2.68781	4.47922	0.4844
4.5099	5.08791	4.5099	2.66566	4.5099	0.52265
4.54058	5.102	4.54058	2.63609	4.54058	0.55277
4.57126	5.11565	4.57126	2.61234	4.57126	0.56993
4.60194	5.12785	4.60194	2.64053	4.60194	0.57035
4.63262	5.13799	4.63262	2.67433	4.63262	0.55184
4.6633	5.14574	4.6633	2.70291	4.6633	0.51431
4.69398	5.15092	4.69398	2.72299	4.69398	0.46004
4.72466	5.15351	4.72466	2.73252	4.72466	0.39437
4.75534	5.15362	4.75534	2.73059	4.75534	0.32681
4.78602	5.15147	4.78602	2.71749	4.78602	0.27317
4.8167	5.14736	4.8167	2.69469	4.8167	0.25402
4.84738	5.14169	4.84738	2.66483	4.84738	0.27797
4.87806	5.13494	4.87806	2.63283	4.87806	0.32995
4.90874	5.12764	4.90874	2.62218	4.90874	0.38961
4.93942	5.12039	4.93942	2.6489	4.93942	0.44379
4.9701	5.11378	4.9701	2.67635	4.9701	0.48555
5.00078	5.1084	5.00078	2.69672	5.00078	0.51189
5.03146	5.10467	5.03146	2.70754	5.03146	0.5224
5.06214	5.10284	5.06214	2.70779	5.06214	0.51863
5.09282	5.10286	5.09282	2.69758	5.09282	0.50357
5.1235	5.10442	5.1235	2.67805	5.1235	0.48129
5.15418	5.10706	5.15418	2.65137	5.15418	0.45641
5.18486	5.11021	5.18486	2.62185	5.18486	0.43352
5.21553	5.11336	5.21553	2.62146	5.21553	0.41643
5.24621	5.11605	5.24621	2.65194	5.24621	0.40744
5.27689	5.11791	5.27689	2.6809	5.27689	0.4069
5.30757	5.11867	5.30757	2.70417	5.30757	0.41351
5.33825	5.11814	5.33825	2.71984	5.33825	0.42504
5.36893	5.11621	5.36893	2.72698	5.36893	0.43908
5.39961	5.11282	5.39961	2.72558	5.39961	0.45349
5.43029	5.10799	5.43029	2.71651	5.43029	0.46643
5.46097	5.10181	5.46097	2.70145	5.46097	0.4763
5.49165	5.09438	5.49165	2.68284	5.49165	0.4816
5.52233	5.08591	5.52233	2.66392	5.52233	0.48092
5.55301	5.07661	5.55301	2.64889	5.55301	0.47297
5.58369	5.0668	5.58369	2.64191	5.58369	0.45672
5.61437	5.05685	5.61437	2.64255	5.61437	0.43157
5.64505	5.04728	5.64505	2.6451	5.64505	0.39746
5.67573	5.03884	5.67573	2.64471	5.67573	0.35504
5.70641	5.03259	5.70641	2.63924	5.70641	0.30574
5.73709	5.02973	5.73709	2.62831	5.73709	0.25186
5.76777	5.03071	5.76777	2.61286	5.76777	0.19678
5.79845	5.0345	5.79845	2.60885	5.79845	0.14573
5.82913	5.03959	5.82913	2.62938	5.82913	0.10767
5.85981	5.04487	5.85981	2.65078	5.85981	0.09537
5.89049	5.04968	5.89049	2.67055	5.89049	0.10956
5.92117	5.05369	5.92117	2.68701	5.92117	0.13423
5.95185	5.05672	5.95185	2.69889	5.95185	0.15771
5.98253	5.05872	5.98253	2.70536	5.98253	0.17563
6.0132	5.0597	6.0132	2.70612	6.0132	0.18718

## Sheet: Fig 3g
PtsaN-C			PtsaN-C
R	EXPERIMENT	FITTING	k	EXPERIMENT	FITTING
0	0.06179	0.09193	0	0	0
0.03068	0.06225	0.09075	0.05	-0.00514	3.72709e-05
0.06136	0.06373	0.08744	0.1	-0.01968	0.000159027
0.09204	0.06641	0.08272	0.15	-0.04234	0.000394944
0.12272	0.07046	0.07785	0.2	-0.07181	0.000793952
0.1534	0.07581	0.07447	0.25	-0.10679	0.00142
0.18408	0.08214	0.07424	0.3	-0.146	0.00237
0.21476	0.08888	0.07799	0.35	-0.18812	0.00373
0.24544	0.09531	0.08521	0.4	-0.23187	0.00562
0.27612	0.10066	0.09439	0.45	-0.27594	0.00816
0.3068	0.10415	0.10382	0.5	-0.31904	0.01149
0.33748	0.10514	0.11197	0.55	-0.35987	0.01575
0.36816	0.1031	0.11764	0.6	-0.39063	0.02107
0.39884	0.09771	0.11998	0.65	-0.41008	0.02759
0.42951	0.08895	0.11848	0.7	-0.4195	0.03542
0.46019	0.07727	0.113	0.75	-0.41588	0.04469
0.49087	0.06395	0.10388	0.8	-0.39534	0.05547
0.52155	0.05227	0.09211	0.85	-0.35844	0.06782
0.55223	0.04877	0.07974	0.9	-0.30614	0.082
0.58291	0.05877	0.07057	0.95	-0.23655	0.09789
0.61359	0.07902	0.06974	1	-0.14816	0.11527
0.64427	0.10399	0.07983	1.05	-0.0493	0.13397
0.67495	0.13021	0.0981	1.1	0.05738	0.15379
0.70563	0.15547	0.12014	1.15	0.16621	0.17441
0.73631	0.17805	0.14248	1.2	0.27268	0.19547
0.76699	0.1965	0.16265	1.25	0.37132	0.21652
0.79767	0.20951	0.17876	1.3	0.45628	0.23706
0.82835	0.21596	0.18928	1.35	0.5235	0.25618
0.85903	0.21494	0.193	1.4	0.5706	0.27188
0.88971	0.20578	0.18904	1.45	0.59043	0.28308
0.92039	0.1882	0.17691	1.5	0.58328	0.28876
0.95107	0.16243	0.15671	1.55	0.56286	0.28799
0.98175	0.12978	0.12968	1.6	0.52678	0.27995
1.01243	0.09468	0.09996	1.65	0.47549	0.26395
1.04311	0.07292	0.08065	1.7	0.41215	0.24363
1.07379	0.09292	0.09517	1.75	0.34513	0.22439
1.10447	0.14674	0.14266	1.8	0.27141	0.19929
1.13515	0.21494	0.20683	1.85	0.19851	0.1685
1.16583	0.28997	0.2794	1.9	0.13094	0.1325
1.19651	0.36833	0.35641	1.95	0.06976	0.0921
1.22718	0.44751	0.4351	2	0.01877	0.04835
1.25786	0.52532	0.51314	2.05	-0.02456	-0.00191
1.28854	0.59974	0.58837	2.1	-0.07753	-0.05547
1.31922	0.66884	0.65877	2.15	-0.13563	-0.11121
1.3499	0.73086	0.72244	2.2	-0.19044	-0.16788
1.38058	0.78421	0.77768	2.25	-0.24981	-0.22408
1.41126	0.8275	0.82301	2.3	-0.3055	-0.27927
1.44194	0.85964	0.85721	2.35	-0.34668	-0.33424
1.47262	0.8798	0.87934	2.4	-0.38096	-0.38499
1.5033	0.88746	0.88882	2.45	-0.40973	-0.43006
1.53398	0.88246	0.88539	2.5	-0.43236	-0.46808
1.56466	0.86495	0.86914	2.55	-0.45688	-0.4978
1.59534	0.83543	0.84054	2.6	-0.48368	-0.51933
1.62602	0.79474	0.80037	2.65	-0.50181	-0.53052
1.6567	0.74402	0.74978	2.7	-0.50376	-0.53034
1.68738	0.68471	0.69019	2.75	-0.47988	-0.51832
1.71806	0.61854	0.62336	2.8	-0.44226	-0.49435
1.74874	0.54752	0.5513	2.85	-0.3978	-0.45816
1.77942	0.47395	0.47634	2.9	-0.34053	-0.41
1.8101	0.40054	0.40122	2.95	-0.29102	-0.35093
1.84078	0.33061	0.32931	3	-0.2456	-0.28219
1.87146	0.26855	0.26509	3.05	-0.20184	-0.20533
1.90214	0.2203	0.21486	3.1	-0.16931	-0.12127
1.93282	0.19275	0.18631	3.15	-0.12674	-0.03199
1.9635	0.18915	0.18341	3.2	-0.06536	0.05962
1.99418	0.20415	0.20034	3.25	0.03915	0.15108
2.02485	0.22787	0.22619	3.3	0.1524	0.2399
2.05553	0.2524	0.25256	3.35	0.30012	0.32469
2.08621	0.27307	0.27472	3.4	0.39947	0.40246
2.11689	0.28741	0.29026	3.45	0.52383	0.47042
2.14757	0.29428	0.29813	3.5	0.63269	0.52653
2.17825	0.29332	0.29807	3.55	0.69332	0.56908
2.20893	0.2847	0.29034	3.6	0.73024	0.59797
2.23961	0.26893	0.27558	3.65	0.7284	0.61082
2.27029	0.2468	0.25472	3.7	0.7228	0.60705
2.30097	0.21929	0.22892	3.75	0.71616	0.58671
2.33165	0.1875	0.19949	3.8	0.67081	0.55065
2.36233	0.1526	0.16792	3.85	0.58556	0.50026
2.39301	0.11578	0.13592	3.9	0.52037	0.43592
2.42369	0.0782	0.10558	3.95	0.40345	0.35956
2.45437	0.04096	0.07991	4	0.18102	0.27352
2.48505	0.00523	0.06347	4.05	0.02058	0.1811
2.51573	0.0287	0.06052	4.1	-0.05398	0.08464
2.54641	0.05944	0.06865	4.15	-0.1622	-0.01345
2.57709	0.0867	0.08086	4.2	-0.21705	-0.11026
2.60777	0.11008	0.09237	4.25	-0.26695	-0.20301
2.63845	0.12936	0.10097	4.3	-0.40537	-0.28998
2.66913	0.1445	0.10575	4.35	-0.49014	-0.36806
2.69981	0.15558	0.10646	4.4	-0.46905	-0.43506
2.73049	0.16281	0.10322	4.45	-0.45899	-0.48921
2.76117	0.16651	0.09639	4.5	-0.49002	-0.53004
2.79185	0.16706	0.08652	4.55	-0.5087	-0.5565
2.82252	0.16486	0.07433	4.6	-0.43734	-0.56746
2.8532	0.16031	0.06069	4.65	-0.43023	-0.56295
2.88388	0.15377	0.04672	4.7	-0.38507	-0.54363
2.91456	0.14555	0.03418	4.75	-0.34127	-0.51124
2.94524	0.13586	0.02626	4.8	-0.33943	-0.46599
2.97592	0.12485	0.02665	4.85	-0.32764	-0.40954
3.0066	0.11257	0.03348	4.9	-0.33026	-0.34382
3.03728	0.09905	0.04205	4.95	-0.35031	-0.27129
3.06796	0.08429	0.04982	5	-0.31341	-0.19377
3.09864	0.06829	0.05574	5.05	-0.09771	-0.11346
3.12932	0.05114	0.05935	5.1	-0.04929	-0.03268
3.16	0.03308	0.06051	5.15	-0.10313	0.04661
3.19068	0.01524	0.05922	5.2	-0.03174	0.12277
3.22136	0.01189	0.05568	5.25	0.10438	0.19329
3.25204	0.02992	0.05016	5.3	0.2093	0.25649
3.28272	0.05013	0.04304	5.35	0.20067	0.311
3.3134	0.07031	0.03482	5.4	0.24574	0.35638
3.34408	0.08979	0.02617	5.45	0.31726	0.3914
3.37476	0.10804	0.01821	5.5	0.50267	0.41569
3.40544	0.1246	0.01346	5.55	0.48963	0.42922
3.43612	0.13901	0.01507	5.6	0.51291	0.43262
3.4668	0.15091	0.02081	5.65	0.45838	0.42595
3.49748	0.15997	0.02721	5.7	0.4566	0.40982
3.52816	0.16595	0.03289	5.75	0.41716	0.38525
3.55884	0.16871	0.03729	5.8	0.48085	0.35342
3.58952	0.16819	0.04015	5.85	0.30119	0.31562
3.62019	0.16443	0.04139	5.9	0.21694	0.27314
3.65087	0.15757	0.041	5.95	0.29565	0.22728
3.68155	0.14784	0.03907	6	0.02412	0.17928
3.71223	0.13555	0.03577	6.05	0.10381	0.13029
3.74291	0.12111	0.03131	6.1	0.06066	0.08132
3.77359	0.10497	0.02597	6.15	-0.05903	0.03226
3.80427	0.08768	0.0201	6.2	-0.03048	-0.01518
3.83495	0.06983	0.01417	6.25	-0.01352	-0.0603
3.86563	0.05221	0.00915	6.3	-0.06048	-0.10258
3.89631	0.036	0.00749	6.35	-0.15923	-0.14166
3.92699	0.02395	0.01036	6.4	-0.05649	-0.17728
3.95767	0.02183	0.01469	6.45	-0.28424	-0.20924
3.98835	0.02951	0.0188	6.5	-0.43636	-0.2374
4.01903	0.03988	0.02217	6.55	-0.44635	-0.26165
4.04971	0.0496	0.02458	6.6	-0.20642	-0.28187
4.08039	0.05757	0.02593	6.65	-0.25137	-0.29816
4.11107	0.06336	0.02621	6.7	-0.36725	-0.31046
4.14175	0.06681	0.02546	6.75	-0.42049	-0.31814
4.17243	0.06793	0.02378	6.8	-0.33463	-0.32095
4.20311	0.06682	0.02128	6.85	-0.46791	-0.31867
4.23379	0.06369	0.01812	6.9	-0.41225	-0.31106
4.26447	0.05885	0.01451	6.95	-0.32874	-0.29792
4.29515	0.05273	0.01067	7	-0.17784	-0.27911
4.32583	0.04592	0.00697	7.05	0.04491	-0.25458
4.35651	0.03924	0.00431	7.1	-0.20395	-0.22439
4.38719	0.03393	0.00469	7.15	-0.13626	-0.18877
4.41786	0.03149	0.00722	7.2	-0.06191	-0.14801
4.44854	0.03286	0.00994	7.25	-0.08486	-0.10239
4.47922	0.0375	0.01228	7.3	-0.08944	-0.05261
4.5099	0.04396	0.01406	7.35	-0.16629	0.000386883
4.54058	0.051	0.0152	7.4	0.14314	0.05548
4.57126	0.05782	0.01567	7.45	0.23232	0.11138
4.60194	0.06392	0.01549	7.5	0.22425	0.16667
4.63262	0.069	0.01472	7.55	0.21827	0.21983
4.6633	0.07287	0.01342	7.6	0.32183	0.26931
4.69398	0.07546	0.01168	7.65	0.45016	0.31359
4.72466	0.07675	0.00962	7.7	0.38659	0.35216
4.75534	0.07681	0.00737	7.75	0.25734	0.38443
4.78602	0.07573	0.00507	7.8	0.28232	0.40761
4.8167	0.07368	0.00302	7.85	0.30495	0.42061
4.84738	0.07085	0.00214	7.9	0.44516	0.42262
4.87806	0.06747	0.00319	7.95	0.42259	0.41314
4.90874	0.06382	0.00479	8	0.48783	0.39202
4.93942	0.0602	0.00624	8.05	0.37359	0.35949
4.9701	0.05689	0.00738	8.1	0.5132	0.31615
5.00078	0.0542	0.00817	8.15	0.34637	0.26296
5.03146	0.05234	0.00857	8.2	0.11918	0.20124
5.06214	0.05142	0.00859	8.25	0.15141	0.13284
5.09282	0.05143	0.00827	8.3	0.43549	0.05831
5.1235	0.05221	0.00764	8.35	0.07496	-0.02034
5.15418	0.05353	0.00675	8.4	-0.18426	-0.10086
5.18486	0.05511	0.00567	8.45	-0.37744	-0.18091
5.21553	0.05668	0.00447	8.5	-0.24426	-0.25806
5.24621	0.05803	0.00323	8.55	-0.28553	-0.32992
5.27689	0.05896	0.00208	8.6	-0.4746	-0.39419
5.30757	0.05934	0.00134	8.65	-0.64719	-0.44876
5.33825	0.05907	0.00156	8.7	-0.50135	-0.49176
5.36893	0.0581	0.00232	8.75	-0.53133	-0.52382
5.39961	0.05641	0.00309	8.8	-0.40973	-0.54269
5.43029	0.054	0.00373	8.85	-0.35411	-0.54617
5.46097	0.0509	0.00419	8.9	-0.31275	-0.53365
5.49165	0.04719	0.00445	8.95	-0.35556	-0.50501
5.52233	0.04295	0.00453	9	-0.40976	-0.4606
5.55301	0.03831	0.00442	9.05	-0.48339	-0.40128
5.58369	0.0334	0.00416	9.1	-0.50438	-0.32838
5.61437	0.02842	0.00377	9.15	-0.40585	-0.24367
5.64505	0.02364	0.00327	9.2	0.02335	-0.14934
5.67573	0.01942	0.00271	9.25	0.02152	-0.04759
5.70641	0.01629	0.00211	9.3	0.07273	0.05955
5.73709	0.01487	0.0015	9.35	0.14591	0.16867
5.76777	0.01535	0.000933239	9.4	-0.08994	0.27654
5.79845	0.01725	0.000475493	9.45	0.17882	0.37988
5.82913	0.01979	0.000436329	9.5	0.2924	0.47544
5.85981	0.02243	0.000757607	9.55	0.3553	0.56011
5.89049	0.02484	0.00108	9.6	0.2865	0.63099
5.92117	0.02684	0.00135	9.65	0.30316	0.68552
5.95185	0.02836	0.00154	9.7	0.52506	0.72154
5.98253	0.02936	0.00166	9.75	0.45226	0.73736
6.0132	0.02985	0.0017	9.8	0.64773	0.73135
			9.85	0.49232	0.70317
			9.9	0.50576	0.65295
			9.95	0.92495	0.58151
			10	0.01724	0.49033

## Sheet: Fig 3h
X	Y	PtsaN-C		X	Y	Pt foil		X	Y	PtO2
-11.95	0	0.00366		-14.4	0	0.000138243		-16.1	0	0.000203693
-11.95	0.02511	0.00787		-14.4	0.02083	0.000392832		-16.1	0.01863	0.00105
-11.95	0.05021	0.00977		-14.4	0.04167	0.000849561		-16.1	0.03727	0.00275
-11.95	0.07531	0.00951		-14.4	0.0625	0.00136		-16.1	0.0559	0.00464
-11.95	0.10042	0.00787		-14.4	0.08333	0.00181		-16.1	0.07453	0.00637
-11.95	0.12552	0.00632		-14.4	0.10417	0.00212		-16.1	0.09317	0.00766
-11.95	0.15063	0.00707		-14.4	0.125	0.00224		-16.1	0.1118	0.00832
-11.95	0.17573	0.00986		-14.4	0.14583	0.00217		-16.1	0.13044	0.00828
-11.95	0.20084	0.01278		-14.4	0.16667	0.00193		-16.1	0.14907	0.00756
-11.95	0.22594	0.01476		-14.4	0.1875	0.0016		-16.1	0.1677	0.00631
-11.95	0.25105	0.01532		-14.4	0.20833	0.00133		-16.1	0.18634	0.00482
-11.95	0.27615	0.01439		-14.4	0.22917	0.00128		-16.1	0.20497	0.00362
-11.95	0.30126	0.01215		-14.4	0.25	0.00148		-16.1	0.2236	0.00343
-11.95	0.32636	0.00899		-14.4	0.27083	0.00175		-16.1	0.24224	0.00424
-11.95	0.35146	0.00545		-14.4	0.29167	0.00197		-16.1	0.26087	0.00529
-11.95	0.37657	0.00238		-14.4	0.3125	0.00209		-16.1	0.2795	0.00613
-11.95	0.40167	0.00259		-14.4	0.33333	0.00209		-16.1	0.29814	0.00659
-11.95	0.42678	0.00469		-14.4	0.35417	0.002		-16.1	0.31677	0.00667
-11.95	0.45188	0.00624		-14.4	0.375	0.00186		-16.1	0.3354	0.00644
-11.95	0.47699	0.007		-14.4	0.39583	0.00172		-16.1	0.35404	0.00602
-11.95	0.50209	0.00706		-14.4	0.41667	0.0016		-16.1	0.37267	0.00552
-11.95	0.5272	0.0066		-14.4	0.4375	0.00152		-16.1	0.3913	0.00507
-11.95	0.5523	0.00588		-14.4	0.45833	0.00147		-16.1	0.40994	0.00472
-11.95	0.57741	0.00514		-14.4	0.47917	0.00142		-16.1	0.42857	0.00448
-11.95	0.60251	0.00455		-14.4	0.5	0.00135		-16.1	0.44721	0.00429
-11.95	0.62762	0.00419		-14.4	0.52083	0.00127		-16.1	0.46584	0.0041
-11.95	0.65272	0.00401		-14.4	0.54167	0.00117		-16.1	0.48447	0.00388
-11.95	0.67782	0.0039		-14.4	0.5625	0.00106		-16.1	0.50311	0.00361
-11.95	0.70293	0.0038		-14.4	0.58333	0.000955705		-16.1	0.52174	0.00331
-11.95	0.72803	0.00367		-14.4	0.60417	0.000868034		-16.1	0.54037	0.00298
-11.95	0.75314	0.00351		-14.4	0.625	0.000800843		-16.1	0.55901	0.00266
-11.95	0.77824	0.00334		-14.4	0.64583	0.000753859		-16.1	0.57764	0.00237
-11.95	0.80335	0.00318		-14.4	0.66667	0.000722363		-16.1	0.59627	0.00212
-11.95	0.82845	0.00302		-14.4	0.6875	0.00069972		-16.1	0.61491	0.00194
-11.95	0.85356	0.00287		-14.4	0.70833	0.000679748		-16.1	0.63354	0.0018
-11.95	0.87866	0.00272		-14.4	0.72917	0.000657947		-16.1	0.65217	0.00171
-11.95	0.90377	0.00256		-14.4	0.75	0.000631694		-16.1	0.67081	0.00164
-11.95	0.92887	0.0024		-14.4	0.77083	0.000599945		-16.1	0.68944	0.00158
-11.95	0.95398	0.00222		-14.4	0.79167	0.000562809		-16.1	0.70808	0.00152
-11.95	0.97908	0.00205		-14.4	0.8125	0.000521159		-16.1	0.72671	0.00146
-11.95	1.00418	0.00187		-14.4	0.83333	0.000476309		-16.1	0.74534	0.00138
-11.95	1.02929	0.0017		-14.4	0.85417	0.000429754		-16.1	0.76398	0.0013
-11.95	1.05439	0.00153		-14.4	0.875	0.000382972		-16.1	0.78261	0.00121
-11.95	1.0795	0.00136		-14.4	0.89583	0.000337283		-16.1	0.80124	0.00111
-11.95	1.1046	0.0012		-14.4	0.91667	0.000293764		-16.1	0.81988	0.00101
-11.95	1.12971	0.00105		-14.4	0.9375	0.000253215		-16.1	0.83851	0.000904354
-11.95	1.15481	0.000914516		-14.4	0.95833	0.000216157		-16.1	0.85714	0.000804856
-11.95	1.17992	0.000787053		-14.4	0.97917	0.000182861		-16.1	0.87578	0.000709366
-11.95	1.20502	0.000671271		-14.4	1	0.000153393		-16.1	0.89441	0.000619399
-11.95	1.23013	0.000567435		-14.4	1.02083	0.000127661		-16.1	0.91304	0.000536026
-11.95	1.25523	0.000475486		-14.4	1.04167	0.000105461		-16.1	0.93168	0.000459905
-11.95	1.28034	0.000395067		-14.4	1.0625	8.6514e-05		-16.1	0.95031	0.000391344
-11.95	1.30544	0.00032557		-14.4	1.08333	7.05039e-05		-16.1	0.96894	0.000330354
-11.95	1.33054	0.000266198		-14.4	1.10417	5.70987e-05		-16.1	0.98758	0.000276724
-11.95	1.35565	0.000216026		-14.4	1.125	4.59693e-05		-16.1	1.00621	0.000230071
-11.95	1.38075	0.000174061		-14.4	1.14583	3.68024e-05		-16.1	1.02485	0.000189897
-11.95	1.40586	0.0001393		-14.4	1.16667	2.93079e-05		-16.1	1.04348	0.000155633
-11.95	1.43096	0.000110765		-14.4	1.1875	2.32232e-05		-16.1	1.06211	0.000126678
-11.95	1.45607	8.75402e-05		-14.4	1.20833	1.83154e-05		-16.1	1.08075	0.000102422
-11.95	1.48117	6.87857e-05		-14.4	1.22917	1.43811e-05		-16.1	1.09938	8.22728e-05
-11.95	1.50628	5.37531e-05		-14.4	1.25	1.12451e-05		-16.1	1.11801	6.56707e-05
-11.95	1.53138	4.17868e-05		-14.4	1.27083	8.75882e-06		-16.1	1.13665	5.20975e-05
-11.95	1.55649	3.23229e-05		-14.4	1.29167	6.79725e-06		-16.1	1.15528	4.10839e-05
-11.95	1.58159	2.48834e-05		-14.4	1.3125	5.25668e-06		-16.1	1.17391	3.22119e-05
-11.95	1.6067	1.90686e-05		-14.4	1.33333	4.0518e-06		-16.1	1.19255	2.51148e-05
-11.95	1.6318	1.45482e-05		-14.4	1.35417	3.1131e-06		-16.1	1.21118	1.94758e-05
-11.95	1.6569	1.1052e-05		-14.4	1.375	2.38437e-06		-16.1	1.22981	1.50241e-05
-11.95	1.68201	8.36113e-06		-14.4	1.39583	1.82054e-06		-16.1	1.24845	1.15316e-05
-11.95	1.70711	6.29969e-06		-14.4	1.41667	1.38569e-06		-16.1	1.26708	8.80798e-06
-11.95	1.73222	4.72757e-06		-14.4	1.4375	1.05133e-06		-16.1	1.28571	6.69607e-06
-11.95	1.75732	3.53383e-06		-14.4	1.45833	7.95043e-07		-16.1	1.30435	5.06748e-06
-11.95	1.78243	2.63125e-06		-14.4	1.47917	5.99196e-07		-16.1	1.32298	3.81818e-06
-11.95	1.80753	1.95164e-06		-14.4	1.5	4.50013e-07		-16.1	1.34162	2.86466e-06
-11.95	1.83264	1.44201e-06		-14.4	1.52083	3.36749e-07		-16.1	1.36025	2.14041e-06
-11.95	1.85774	1.0614e-06		-14.4	1.54167	2.51051e-07		-16.1	1.37888	1.59286e-06
-11.95	1.88285	7.78266e-07		-14.4	1.5625	1.86444e-07		-16.1	1.39752	1.18075e-06
-11.95	1.90795	5.68492e-07		-14.4	1.58333	1.37919e-07		-16.1	1.41615	8.71902e-07
-11.95	1.93305	4.13684e-07		-14.4	1.60417	1.01616e-07		-16.1	1.43478	6.41419e-07
-11.95	1.95816	2.9989e-07		-14.4	1.625	7.45645e-08		-16.1	1.45342	4.70113e-07
-11.95	1.98326	2.16575e-07		-14.4	1.64583	5.44909e-08		-16.1	1.47205	3.43294e-07
-11.95	2.00837	1.55814e-07		-14.4	1.66667	3.96578e-08		-16.1	1.49068	2.49773e-07
-11.95	2.03347	1.11677e-07		-14.4	1.6875	2.87439e-08		-16.1	1.50932	1.8107e-07
-11.95	2.05858	7.97407e-08		-14.4	1.70833	2.07481e-08		-16.1	1.52795	1.3079e-07
-11.95	2.08368	5.67237e-08		-14.4	1.72917	1.49154e-08		-16.1	1.54658	9.41305e-08
-11.95	2.10879	4.01995e-08		-14.4	1.75	1.0679e-08		-16.1	1.56522	6.75008e-08
-11.95	2.13389	2.8383e-08		-14.4	1.77083	7.61519e-09		-16.1	1.58385	4.82287e-08
-11.95	2.159	1.99656e-08		-14.4	1.79167	5.40879e-09		-16.1	1.60248	3.43331e-08
-11.95	2.1841	1.39928e-08		-14.4	1.8125	3.82655e-09		-16.1	1.62112	2.43514e-08
-11.95	2.20921	9.77091e-09		-14.4	1.83333	2.69662e-09		-16.1	1.63975	1.7208e-08
-11.95	2.23431	6.79802e-09		-14.4	1.85417	1.89301e-09		-16.1	1.65839	1.21149e-08
-11.95	2.25941	4.71258e-09		-14.4	1.875	1.3238e-09		-16.1	1.67702	8.4974e-09
-11.95	2.28452	3.25518e-09		-14.4	1.89583	9.2223e-10		-16.1	1.69565	5.93772e-09
-11.95	2.30962	2.2405e-09		-14.4	1.91667	6.40056e-10		-16.1	1.71429	4.13344e-09
-11.95	2.33473	1.53666e-09		-14.4	1.9375	4.42555e-10		-16.1	1.73292	2.86651e-09
-11.95	2.35983	1.05024e-09		-14.4	1.95833	3.04856e-10		-16.1	1.75155	1.98034e-09
-11.95	2.38494	7.153e-10		-14.4	1.97917	2.09222e-10		-16.1	1.77019	1.3629e-09
-11.95	2.41004	4.85499e-10		-14.4	2	1.43057e-10		-16.1	1.78882	9.34366e-10
-11.95	2.43515	3.28399e-10		-14.4	2.02083	9.74542e-11		-16.1	1.80745	6.38114e-10
-11.95	2.46025	2.21381e-10		-14.4	2.04167	6.61435e-11		-16.1	1.82609	4.34113e-10
-11.95	2.48536	1.48736e-10		-14.4	2.0625	4.47268e-11		-16.1	1.84472	2.94189e-10
-11.95	2.51046	9.95947e-11		-14.4	2.08333	3.01331e-11		-16.1	1.86335	1.98595e-10
-11.95	2.53557	6.64684e-11		-14.4	2.10417	2.02262e-11		-16.1	1.88199	1.33545e-10
-11.95	2.56067	4.42141e-11		-14.4	2.125	1.35264e-11		-16.1	1.90062	8.94543e-11
-11.95	2.58577	2.93145e-11		-14.4	2.14583	9.01241e-12		-16.1	1.91926	5.96885e-11
-11.95	2.61088	1.93727e-11		-14.4	2.16667	5.98267e-12		-16.1	1.93789	3.96731e-11
-11.95	2.63598	1.27612e-11		-14.4	2.1875	3.9568e-12		-16.1	1.95652	2.62675e-11
-11.95	2.66109	8.37896e-12		-14.4	2.20833	2.60728e-12		-16.1	1.97516	1.73245e-11
-11.95	2.68619	5.48398e-12		-14.4	2.22917	1.7117e-12		-16.1	1.99379	1.13821e-11
-11.95	2.7113	3.57778e-12		-14.4	2.25	1.1196e-12		-16.1	2.01242	7.44917e-12
-11.95	2.7364	2.32675e-12		-14.4	2.27083	7.29626e-13		-16.1	2.03106	4.85645e-12
-11.95	2.76151	1.50836e-12		-14.4	2.29167	4.73738e-13		-16.1	2.04969	3.15399e-12
-11.95	2.78661	9.74728e-13		-14.4	2.3125	3.06465e-13		-16.1	2.06832	2.04048e-12
-11.95	2.81172	6.27898e-13		-14.4	2.33333	1.9753e-13		-16.1	2.08696	1.31505e-12
-11.95	2.83682	4.03202e-13		-14.4	2.35417	1.26852e-13		-16.1	2.10559	8.44292e-13
-11.95	2.86193	2.58098e-13		-14.4	2.375	8.11664e-14		-16.1	2.12422	5.39992e-13
-11.95	2.88703	1.64694e-13		-14.4	2.39583	5.1746e-14		-16.1	2.14286	3.44058e-13
-11.95	2.91213	1.04761e-13		-14.4	2.41667	3.28703e-14		-16.1	2.16149	2.18388e-13
-11.95	2.93724	6.64275e-14		-14.4	2.4375	2.08047e-14		-16.1	2.18012	1.38098e-13
-11.95	2.96234	4.19879e-14		-14.4	2.45833	1.31206e-14		-16.1	2.19876	8.69977e-14
-11.95	2.98745	2.6456e-14		-14.4	2.47917	8.24494e-15		-16.1	2.21739	5.46007e-14
-11.95	3.01255	1.66168e-14		-14.4	2.5	5.1626e-15		-16.1	2.23603	3.414e-14
-11.95	3.03766	1.04038e-14		-14.4	2.52083	3.22107e-15		-16.1	2.25466	2.12671e-14
-11.95	3.06276	6.49305e-15		-14.4	2.54167	2.00257e-15		-16.1	2.27329	1.3199e-14
-11.95	3.08787	4.03943e-15		-14.4	2.5625	1.24062e-15		-16.1	2.29193	8.16141e-15
-11.95	3.11297	2.50496e-15		-14.4	2.58333	7.65871e-16		-16.1	2.31056	5.02792e-15
-11.95	3.13808	1.54841e-15		-14.4	2.60417	4.71133e-16		-16.1	2.32919	3.08614e-15
-11.95	3.16318	9.54053e-16		-14.4	2.625	2.88806e-16		-16.1	2.34783	1.88736e-15
-11.95	3.18829	5.85944e-16		-14.4	2.64583	1.76421e-16		-16.1	2.36646	1.15004e-15
-11.95	3.21339	3.58701e-16		-14.4	2.66667	1.07393e-16		-16.1	2.38509	6.98221e-16
-11.95	3.23849	2.18875e-16		-14.4	2.6875	6.51464e-17		-16.1	2.40373	4.22382e-16
-11.95	3.2636	1.3312e-16		-14.4	2.70833	3.93818e-17		-16.1	2.42236	2.54599e-16
-11.95	3.2887	8.06996e-17		-14.4	2.72917	2.37244e-17		-16.1	2.44099	1.52916e-16
-11.95	3.31381	4.87612e-17		-14.4	2.75	1.42426e-17		-16.1	2.45963	9.15167e-17
-11.95	3.33891	2.93662e-17		-14.4	2.77083	8.5209e-18		-16.1	2.47826	5.45768e-17
-11.95	3.36402	1.76274e-17		-14.4	2.79167	5.08022e-18		-16.1	2.49689	3.24327e-17
-11.95	3.38912	1.05461e-17		-14.4	2.8125	3.01845e-18		-16.1	2.51553	1.92057e-17
-11.95	3.41423	6.28857e-18		-14.4	2.83333	1.78727e-18		-16.1	2.53416	1.13334e-17
-11.95	3.43933	3.73739e-18		-14.4	2.85417	1.05464e-18		-16.1	2.5528	6.66465e-18
-11.95	3.46444	2.21378e-18		-14.4	2.875	6.20195e-19		-16.1	2.57143	3.90562e-18
-11.95	3.48954	1.30692e-18		-14.4	2.89583	3.63464e-19		-16.1	2.59006	2.28089e-18
-11.95	3.51464	7.68966e-19		-14.4	2.91667	2.12278e-19		-16.1	2.6087	1.32748e-18
-11.95	3.53975	4.50926e-19		-14.4	2.9375	1.23555e-19		-16.1	2.62733	7.69961e-19
-11.95	3.56485	2.63537e-19		-14.4	2.95833	7.16689e-20		-16.1	2.64596	4.45073e-19
-11.95	3.58996	1.53501e-19		-14.4	2.97917	4.14297e-20		-16.1	2.6646	2.56403e-19
-11.95	3.61506	8.91067e-20		-14.4	3	2.38674e-20		-16.1	2.68323	1.47214e-19
-11.95	3.64017	5.15511e-20		-14.4	3.02083	1.37029e-20		-16.1	2.70186	8.424e-20
-11.95	3.66527	2.97229e-20		-14.4	3.04167	7.84032e-21		-16.1	2.7205	4.80434e-20
-11.95	3.69038	1.70792e-20		-14.4	3.0625	4.47061e-21		-16.1	2.73913	2.73088e-20
-11.95	3.71548	9.78053e-21		-14.4	3.08333	2.54047e-21		-16.1	2.75776	1.54713e-20
-11.95	3.74059	5.58181e-21		-14.4	3.10417	1.4387e-21		-16.1	2.7764	8.73606e-21
-11.95	3.76569	3.1747e-21		-14.4	3.125	8.11973e-22		-16.1	2.79503	4.91667e-21
-11.95	3.7908	1.79947e-21		-14.4	3.14583	4.56691e-22		-16.1	2.81367	2.75802e-21
-11.95	3.8159	1.01647e-21		-14.4	3.16667	2.55985e-22		-16.1	2.8323	1.54205e-21
-11.95	3.841	5.72211e-22		-14.4	3.1875	1.42993e-22		-16.1	2.85093	8.59363e-22
-11.95	3.86611	3.21013e-22		-14.4	3.20833	7.96022e-23		-16.1	2.86957	4.7735e-22
-11.95	3.89121	1.79471e-22		-14.4	3.22917	4.41614e-23		-16.1	2.8882	2.6429e-22
-11.95	3.91632	9.99929e-23		-14.4	3.25	2.44156e-23		-16.1	2.90683	1.45851e-22
-11.95	3.94142	5.55195e-23		-14.4	3.27083	1.34523e-23		-16.1	2.92547	8.02279e-23
-11.95	3.96653	3.072e-23		-14.4	3.29167	7.38637e-24		-16.1	2.9441	4.39876e-23
-11.95	3.99163	1.69393e-23		-14.4	3.3125	4.04175e-24		-16.1	2.96273	2.40395e-23
-11.95	4.01674	9.3082e-24		-14.4	3.33333	2.20399e-24		-16.1	2.98137	1.30951e-23
-11.95	4.04184	5.09719e-24		-14.4	3.35417	1.19771e-24		-16.1	3	7.11022e-24
-11.95	4.06695	2.78157e-24		-14.4	3.375	6.48621e-25		-16.1	3.01863	3.8481e-24
-11.95	4.09205	1.51266e-24		-14.4	3.39583	3.5005e-25		-16.1	3.03727	2.07587e-24
-11.95	4.11716	8.19757e-25		-14.4	3.41667	1.88263e-25		-16.1	3.0559	1.1162e-24
-11.95	4.14226	4.42709e-25		-14.4	3.4375	1.00902e-25		-16.1	3.07453	5.98231e-25
-11.95	4.16736	2.38254e-25		-14.4	3.45833	5.3892e-26		-16.1	3.09317	3.19582e-25
-11.95	4.19247	1.27776e-25		-14.4	3.47917	2.86843e-26		-16.1	3.1118	1.70169e-25
-11.95	4.21757	6.82881e-26		-14.4	3.5	1.52144e-26		-16.1	3.13044	9.03146e-26
-11.95	4.24268	3.63686e-26		-14.4	3.52083	8.04189e-27		-16.1	3.14907	4.77767e-26
-11.95	4.26778	1.93016e-26		-14.4	3.54167	4.23594e-27		-16.1	3.1677	2.51913e-26
-11.95	4.29289	1.0208e-26		-14.4	3.5625	2.22346e-27		-16.1	3.18634	1.32391e-26
-11.95	4.31799	5.37991e-27		-14.4	3.58333	1.16304e-27		-16.1	3.20497	6.9349e-27
-11.95	4.3431	2.82546e-27		-14.4	3.60417	6.06245e-28		-16.1	3.2236	3.62068e-27
-11.95	4.3682	1.47871e-27		-14.4	3.625	3.14909e-28		-16.1	3.24224	1.8841e-27
-11.95	4.39331	7.71187e-28		-14.4	3.64583	1.63006e-28		-16.1	3.26087	9.77198e-28
-11.95	4.41841	4.00788e-28		-14.4	3.66667	8.40828e-29		-16.1	3.2795	5.05149e-28
-11.95	4.44352	2.07562e-28		-14.4	3.6875	4.32206e-29		-16.1	3.29814	2.60264e-28
-11.95	4.46862	1.07117e-28		-14.4	3.70833	2.21388e-29		-16.1	3.31677	1.33648e-28
-11.95	4.49372	5.50868e-29		-14.4	3.72917	1.13005e-29		-16.1	3.3354	6.84004e-29
-11.95	4.51883	2.82301e-29		-14.4	3.75	5.74804e-30		-16.1	3.35404	3.48902e-29
-11.95	4.54393	1.44163e-29		-14.4	3.77083	2.91353e-30		-16.1	3.37267	1.77375e-29
-11.95	4.56904	7.33617e-30		-14.4	3.79167	1.47162e-30		-16.1	3.3913	8.98715e-30
-11.95	4.59414	3.72015e-30		-14.4	3.8125	7.40709e-31		-16.1	3.40994	4.53826e-30
-11.95	4.61925	1.87986e-30		-14.4	3.83333	3.71514e-31		-16.1	3.42857	2.28398e-30
-11.95	4.64435	9.46595e-31		-14.4	3.85417	1.85685e-31		-16.1	3.44721	1.14559e-30
-11.95	4.66946	4.7498e-31		-14.4	3.875	9.24811e-32		-16.1	3.46584	5.72653e-31
-11.95	4.69456	2.37498e-31		-14.4	3.89583	4.58989e-32		-16.1	3.48447	2.85288e-31
-11.95	4.71967	1.18336e-31		-14.4	3.91667	2.27e-32		-16.1	3.50311	1.41644e-31
-11.95	4.74477	5.87549e-32		-14.4	3.9375	1.11872e-32		-16.1	3.52174	7.00865e-32
-11.95	4.76987	2.90699e-32		-14.4	3.95833	5.49398e-33		-16.1	3.54037	3.45613e-32
-11.95	4.79498	1.43322e-32		-14.4	3.97917	2.6886e-33		-16.1	3.55901	1.69849e-32
-11.95	4.82008	7.0413e-33		-14.4	4	1.3111e-33		-16.1	3.57764	8.31857e-33
-11.95	4.84519	3.44717e-33		-14.4	4.02083	6.37117e-34		-16.1	3.59627	4.0602e-33
-11.95	4.87029	1.68168e-33		-14.4	4.04167	3.08512e-34		-16.1	3.61491	1.97495e-33
-11.95	4.8954	8.17506e-34		-14.4	4.0625	1.48866e-34		-16.1	3.63354	9.57355e-34
-11.95	4.9205	3.96012e-34		-14.4	4.08333	7.15798e-35		-16.1	3.65217	4.62483e-34
-11.95	4.94561	1.91159e-34		-14.4	4.10417	3.4297e-35		-16.1	3.67081	2.2265e-34
-11.95	4.97071	9.19491e-35		-14.4	4.125	1.63754e-35		-16.1	3.68944	1.0682e-34
-11.95	4.99582	4.40726e-35		-14.4	4.14583	7.79111e-36		-16.1	3.70808	5.10721e-35
-11.95	5.02092	2.10503e-35		-14.4	4.16667	3.69383e-36		-16.1	3.72671	2.4334e-35
-11.95	5.04603	1.00188e-35		-14.4	4.1875	1.74512e-36		-16.1	3.74534	1.15542e-35
-11.95	5.07113	4.75157e-36		-14.4	4.20833	8.21571e-37		-16.1	3.76398	5.4672e-36
-11.95	5.09623	2.24557e-36		-14.4	4.22917	3.85421e-37		-16.1	3.78261	2.578e-36
-11.95	5.12134	1.0575e-36		-14.4	4.25	1.80176e-37		-16.1	3.80124	1.21142e-36
-11.95	5.14644	4.96253e-37		-14.4	4.27083	8.39327e-38		-16.1	3.81988	5.67284e-37
-11.95	5.17155	2.32055e-37		-14.4	4.29167	3.89616e-38		-16.1	3.83851	2.64726e-37
-11.95	5.19665	1.08129e-37		-14.4	4.3125	1.80225e-38		-16.1	3.85714	1.23107e-37
-11.95	5.22176	5.02067e-38		-14.4	4.33333	8.30738e-39		-16.1	3.87578	5.70501e-38
-11.95	5.24686	2.32298e-38		-14.4	4.35417	3.81581e-39		-16.1	3.89441	2.63462e-38
-11.95	5.27197	1.07101e-38		-14.4	4.375	1.74655e-39		-16.1	3.91304	1.21246e-38
-11.95	5.29707	4.92045e-39		-14.4	4.39583	7.9662e-40		-16.1	3.93168	5.56036e-39
-11.95	5.32218	2.25259e-39		-14.4	4.41667	3.62071e-40		-16.1	3.95031	2.54111e-39
-11.95	5.34728	1.0276e-39		-14.4	4.4375	1.63987e-40		-16.1	3.96894	1.15725e-39
-11.95	5.37239	4.67119e-40		-14.4	4.45833	7.4012e-41		-16.1	3.98758	5.25187e-40
-11.95	5.39749	2.11591e-40		-14.4	4.47917	3.32865e-41		-16.1	4.00621	2.37511e-40
-11.95	5.42259	9.55055e-41		-14.4	4.5	1.4918e-41		-16.1	4.02485	1.07037e-40
-11.95	5.4477	4.2956e-41		-14.4	4.52083	6.66235e-42		-16.1	4.04348	4.80694e-41
-11.95	5.4728	1.92523e-41		-14.4	4.54167	2.96498e-42		-16.1	4.06211	2.1512e-41
-11.95	5.49791	8.59813e-42		-14.4	4.5625	1.3149e-42		-16.1	4.08075	9.59343e-42
-11.95	5.52301	3.82638e-42		-14.4	4.58333	5.81084e-43		-16.1	4.09938	4.26329e-42
-11.95	5.54812	1.69682e-42		-14.4	4.60417	2.55897e-43		-16.1	4.11801	1.88797e-42
-11.95	5.57322	7.49799e-43		-14.4	4.625	1.12297e-43		-16.1	4.13665	8.33148e-43
-11.95	5.59833	3.30154e-43		-14.4	4.64583	4.91077e-44		-16.1	4.15528	3.66376e-43
-11.95	5.62343	1.4486e-43		-14.4	4.66667	2.13998e-44		-16.1	4.17391	1.60549e-43
-11.95	5.64854	6.33353e-44		-14.4	4.6875	9.29288e-45		-16.1	4.19255	7.01074e-44
-11.95	5.67364	2.75933e-44		-14.4	4.70833	4.02134e-45		-16.1	4.21118	3.05068e-44
-11.95	5.69875	1.1979e-44		-14.4	4.72917	1.73409e-45		-16.1	4.22981	1.32283e-44
-11.95	5.72385	5.18206e-45		-14.4	4.75	7.45163e-46		-16.1	4.24845	5.7159e-45
-11.95	5.74895	2.2338e-45		-14.4	4.77083	3.1909e-46		-16.1	4.26708	2.46116e-45
-11.95	5.77406	9.59504e-46		-14.4	4.79167	1.36162e-46		-16.1	4.28571	1.05601e-45
-11.95	5.79916	4.10687e-46		-14.4	4.8125	5.79005e-47		-16.1	4.30435	4.51512e-46
-11.95	5.82427	1.7516e-46		-14.4	4.83333	2.45352e-47		-16.1	4.32298	1.92373e-46
-11.95	5.84937	7.44425e-47		-14.4	4.85417	1.03605e-47		-16.1	4.34162	8.1675e-47
-11.95	5.87448	3.15259e-47		-14.4	4.875	4.35967e-48		-16.1	4.36025	3.45546e-47
-11.95	5.89958	1.33037e-47		-14.4	4.89583	1.82814e-48		-16.1	4.37888	1.45678e-47
-11.95	5.92469	5.59422e-48		-14.4	4.91667	7.63925e-49		-16.1	4.39752	6.12002e-48
-11.95	5.94979	2.34405e-48		-14.4	4.9375	3.18108e-49		-16.1	4.41615	2.56202e-48
-11.95	5.9749	9.78707e-49		-14.4	4.95833	1.32003e-49		-16.1	4.43478	1.06876e-48
-11.95	6	4.07192e-49		-14.4	4.97917	5.45854e-50		-16.1	4.45342	4.44272e-49
-11.9	0	0.00366		-14.4	5	2.24933e-50		-16.1	4.47205	1.84029e-49
-11.9	0.02511	0.00787		-14.4	5.02083	9.23669e-51		-16.1	4.49068	7.59612e-50
-11.9	0.05021	0.00977		-14.4	5.04167	3.77976e-51		-16.1	4.50932	3.12439e-50
-11.9	0.07531	0.00951		-14.4	5.0625	1.54133e-51		-16.1	4.52795	1.28058e-50
-11.9	0.10042	0.00787		-14.4	5.08333	6.26348e-52		-16.1	4.54658	5.23018e-51
-11.9	0.12552	0.00632		-14.4	5.10417	2.53641e-52		-16.1	4.56522	2.12859e-51
-11.9	0.15063	0.00708		-14.4	5.125	1.02355e-52		-16.1	4.58385	8.63248e-52
-11.9	0.17573	0.00988		-14.4	5.14583	4.11609e-53		-16.1	4.60248	3.48855e-52
-11.9	0.20084	0.01281		-14.4	5.16667	1.64948e-53		-16.1	4.62112	1.40482e-52
-11.9	0.22594	0.01479		-14.4	5.1875	6.58709e-54		-16.1	4.63975	5.63717e-53
-11.9	0.25105	0.01536		-14.4	5.20833	2.62136e-54		-16.1	4.65839	2.25407e-53
-11.9	0.27615	0.01443		-14.4	5.22917	1.03955e-54		-16.1	4.67702	8.9813e-54
-11.9	0.30126	0.01219		-14.4	5.25	4.1082e-55		-16.1	4.69565	3.56595e-54
-11.9	0.32636	0.00903		-14.4	5.27083	1.61787e-55		-16.1	4.71429	1.41083e-54
-11.9	0.35146	0.00548		-14.4	5.29167	6.34921e-56		-16.1	4.73292	5.56212e-55
-11.9	0.37657	0.00238		-14.4	5.3125	2.48303e-56		-16.1	4.75155	2.18509e-55
-11.9	0.40167	0.00259		-14.4	5.33333	9.67677e-57		-16.1	4.77019	8.55384e-56
-11.9	0.42678	0.00471		-14.4	5.35417	3.75806e-57		-16.1	4.78882	3.33669e-56
-11.9	0.45188	0.00628		-14.4	5.375	1.4544e-57		-16.1	4.80745	1.29698e-56
-11.9	0.47699	0.00705		-14.4	5.39583	5.60902e-58		-16.1	4.82609	5.0236e-57
-11.9	0.50209	0.00711		-14.4	5.41667	2.15564e-58		-16.1	4.84472	1.93891e-57
-11.9	0.5272	0.00665		-14.4	5.4375	8.25563e-59		-16.1	4.86335	7.45697e-58
-11.9	0.5523	0.00593		-14.4	5.45833	3.15071e-59		-16.1	4.88199	2.85778e-58
-11.9	0.57741	0.00518		-14.4	5.47917	1.19826e-59		-16.1	4.90062	1.09133e-58
-11.9	0.60251	0.00459		-14.4	5.5	4.54127e-60		-16.1	4.91926	4.15286e-59
-11.9	0.62762	0.00423		-14.4	5.52083	1.71509e-60		-16.1	4.93789	1.5747e-59
-11.9	0.65272	0.00405		-14.4	5.54167	6.45478e-61		-16.1	4.95652	5.94989e-60
-11.9	0.67782	0.00394		-14.4	5.5625	2.4208e-61		-16.1	4.97516	2.24017e-60
-11.9	0.70293	0.00384		-14.4	5.58333	9.04728e-62		-16.1	4.99379	8.40451e-61
-11.9	0.72803	0.00371		-14.4	5.60417	3.36946e-62		-16.1	5.01242	3.14199e-61
-11.9	0.75314	0.00356		-14.4	5.625	1.2505e-62		-16.1	5.03106	1.17046e-61
-11.9	0.77824	0.00339		-14.4	5.64583	4.62476e-63		-16.1	5.04969	4.34478e-62
-11.9	0.80335	0.00323		-14.4	5.66667	1.70442e-63		-16.1	5.06832	1.60708e-62
-11.9	0.82845	0.00307		-14.4	5.6875	6.25956e-64		-16.1	5.08696	5.92337e-63
-11.9	0.85356	0.00292		-14.4	5.70833	2.29083e-64		-16.1	5.10559	2.17549e-63
-11.9	0.87866	0.00277		-14.4	5.72917	8.3545e-65		-16.1	5.12422	7.96168e-64
-11.9	0.90377	0.00261		-14.4	5.75	3.03619e-65		-16.1	5.14286	2.90343e-64
-11.9	0.92887	0.00245		-14.4	5.77083	1.09955e-65		-16.1	5.16149	1.05506e-64
-11.9	0.95398	0.00227		-14.4	5.79167	3.9681e-66		-16.1	5.18012	3.8203e-65
-11.9	0.97908	0.0021		-14.4	5.8125	1.42701e-66		-16.1	5.19876	1.37841e-65
-11.9	1.00418	0.00192		-14.4	5.83333	5.11386e-67		-16.1	5.21739	4.95582e-66
-11.9	1.02929	0.00174		-14.4	5.85417	1.8262e-67		-16.1	5.23603	1.77546e-66
-11.9	1.05439	0.00157		-14.4	5.875	6.49869e-68		-16.1	5.25466	6.33817e-67
-11.9	1.0795	0.0014		-14.4	5.89583	2.30451e-68		-16.1	5.27329	2.25462e-67
-11.9	1.1046	0.00124		-14.4	5.91667	8.14345e-69		-16.1	5.29193	7.99173e-68
-11.9	1.12971	0.00109		-14.4	5.9375	2.86757e-69		-16.1	5.31056	2.8227e-68
-11.9	1.15481	0.000946644		-14.4	5.95833	1.00622e-69		-16.1	5.32919	9.93447e-69
-11.9	1.17992	0.000816039		-14.4	5.97917	3.51843e-70		-16.1	5.34783	3.48403e-69
-11.9	1.20502	0.000697149		-14.4	6	1.22597e-70		-16.1	5.36646	1.21752e-69
-11.9	1.23013	0.000590301		-14.35	0	0.000138243		-16.1	5.38509	4.23959e-70
-11.9	1.25523	0.000495486		-14.35	0.02083	0.000392835		-16.1	5.40373	1.47106e-70
-11.9	1.28034	0.00041239		-14.35	0.04167	0.000849609		-16.1	5.42236	5.08616e-71
-11.9	1.30544	0.000340433		-14.35	0.0625	0.00136		-16.1	5.44099	1.75229e-71
-11.9	1.33054	0.000278835		-14.35	0.08333	0.00181		-16.1	5.45963	6.0156e-72
-11.9	1.35565	0.000226678		-14.35	0.10417	0.00212		-16.1	5.47826	2.05781e-72
-11.9	1.38075	0.000182967		-14.35	0.125	0.00224		-16.1	5.49689	7.01437e-73
-11.9	1.40586	0.000146689		-14.35	0.14583	0.00217		-16.1	5.51553	2.38247e-73
-11.9	1.43096	0.000116851		-14.35	0.16667	0.00193		-16.1	5.53416	8.06342e-74
-11.9	1.45607	9.2518e-05		-14.35	0.1875	0.0016		-16.1	5.5528	2.71936e-74
-11.9	1.48117	7.28309e-05		-14.35	0.20833	0.00133		-16.1	5.57143	9.13838e-75
-11.9	1.50628	5.702e-05		-14.35	0.22917	0.00129		-16.1	5.59006	3.06003e-75
-11.9	1.53138	4.44099e-05		-14.35	0.25	0.00148		-16.1	5.6087	1.02103e-75
-11.9	1.55649	3.44173e-05		-14.35	0.27083	0.00175		-16.1	5.62733	3.39471e-76
-11.9	1.58159	2.65469e-05		-14.35	0.29167	0.00198		-16.1	5.64596	1.12466e-76
-11.9	1.6067	2.03831e-05		-14.35	0.3125	0.00209		-16.1	5.6646	3.71274e-77
-11.9	1.6318	1.5582e-05		-14.35	0.33333	0.00209		-16.1	5.68323	1.2213e-77
-11.9	1.6569	1.18611e-05		-14.35	0.35417	0.00201		-16.1	5.70186	4.00316e-78
-11.9	1.68201	8.99154e-06		-14.35	0.375	0.00187		-16.1	5.7205	1.30749e-78
-11.9	1.70711	6.7887e-06		-14.35	0.39583	0.00172		-16.1	5.73913	4.25526e-79
-11.9	1.73222	5.10524e-06		-14.35	0.41667	0.00161		-16.1	5.75776	1.37996e-79
-11.9	1.75732	3.82427e-06		-14.35	0.4375	0.00153		-16.1	5.7764	4.45926e-80
-11.9	1.78243	2.85366e-06		-14.35	0.45833	0.00148		-16.1	5.79503	1.43585e-80
-11.9	1.80753	2.12125e-06		-14.35	0.47917	0.00143		-16.1	5.81367	4.60693e-81
-11.9	1.83264	1.57083e-06		-14.35	0.5	0.00136		-16.1	5.8323	1.47287e-81
-11.9	1.85774	1.15882e-06		-14.35	0.52083	0.00128		-16.1	5.85093	4.69216e-82
-11.9	1.88285	8.51649e-07		-14.35	0.54167	0.00118		-16.1	5.86957	1.48947e-82
-11.9	1.90795	6.2354e-07		-14.35	0.5625	0.00107		-16.1	5.8882	4.71133e-83
-11.9	1.93305	4.54809e-07		-14.35	0.58333	0.000965151		-16.1	5.90683	1.48494e-83
-11.9	1.95816	3.30488e-07		-14.35	0.60417	0.000876965		-16.1	5.92547	4.66365e-84
-11.9	1.98326	2.39248e-07		-14.35	0.625	0.000809463		-16.1	5.9441	1.45947e-84
-11.9	2.00837	1.72547e-07		-14.35	0.64583	0.00076246		-16.1	5.96273	4.5511e-85
-11.9	2.03347	1.23976e-07		-14.35	0.66667	0.00073122		-16.1	5.98137	1.41413e-85
-11.9	2.05858	8.8744e-08		-14.35	0.6875	0.000709022		-16.1	6	4.3784e-86
-11.9	2.08368	6.32879e-08		-14.35	0.70833	0.000689569		-16.05	0	0.000203693
-11.9	2.10879	4.49663e-08		-14.35	0.72917	0.000668257		-16.05	0.01863	0.00105
-11.9	2.13389	3.18307e-08		-14.35	0.75	0.000642388		-16.05	0.03727	0.00275
-11.9	2.159	2.24494e-08		-14.35	0.77083	0.000610867		-16.05	0.0559	0.00464
-11.9	2.1841	1.57752e-08		-14.35	0.79167	0.000573778		-16.05	0.07453	0.00637
-11.9	2.20921	1.10449e-08		-14.35	0.8125	0.00053199		-16.05	0.09317	0.00766
-11.9	2.23431	7.7051e-09		-14.35	0.83333	0.000486825		-16.05	0.1118	0.00833
-11.9	2.25941	5.35594e-09		-14.35	0.85417	0.0004398		-16.05	0.13044	0.00829
-11.9	2.28452	3.70975e-09		-14.35	0.875	0.000392422		-16.05	0.14907	0.00756
-11.9	2.30962	2.56046e-09		-14.35	0.89583	0.000346046		-16.05	0.1677	0.00632
-11.9	2.33473	1.76103e-09		-14.35	0.91667	0.000301782		-16.05	0.18634	0.00483
-11.9	2.35983	1.207e-09		-14.35	0.9375	0.000260461		-16.05	0.20497	0.00362
-11.9	2.38494	8.24411e-10		-14.35	0.95833	0.000222629		-16.05	0.2236	0.00343
-11.9	2.41004	5.61171e-10		-14.35	0.97917	0.000188582		-16.05	0.24224	0.00424
-11.9	2.43515	3.80689e-10		-14.35	1	0.0001584		-16.05	0.26087	0.0053
-11.9	2.46025	2.57385e-10		-14.35	1.02083	0.000132004		-16.05	0.2795	0.00614
-11.9	2.48536	1.73437e-10		-14.35	1.04167	0.000109195		-16.05	0.29814	0.00661
-11.9	2.51046	1.16483e-10		-14.35	1.0625	8.96989e-05		-16.05	0.31677	0.0067
-11.9	2.53557	7.79737e-11		-14.35	1.08333	7.32001e-05		-16.05	0.3354	0.00647
-11.9	2.56067	5.20253e-11		-14.35	1.10417	5.93648e-05		-16.05	0.35404	0.00604
-11.9	2.58577	3.45995e-11		-14.35	1.125	4.78611e-05		-16.05	0.37267	0.00555
-11.9	2.61088	2.29362e-11		-14.35	1.14583	3.83716e-05		-16.05	0.3913	0.0051
-11.9	2.63598	1.51558e-11		-14.35	1.16667	3.06016e-05		-16.05	0.40994	0.00475
-11.9	2.66109	9.98271e-12		-14.35	1.1875	2.42837e-05		-16.05	0.42857	0.0045
-11.9	2.68619	6.55445e-12		-14.35	1.20833	1.918e-05		-16.05	0.44721	0.00432
-11.9	2.7113	4.28992e-12		-14.35	1.22917	1.50824e-05		-16.05	0.46584	0.00413
-11.9	2.7364	2.79892e-12		-14.35	1.25	1.18114e-05		-16.05	0.48447	0.00391
-11.9	2.76151	1.8204e-12		-14.35	1.27083	9.21392e-06		-16.05	0.50311	0.00365
-11.9	2.78661	1.18026e-12		-14.35	1.29167	7.16153e-06		-16.05	0.52174	0.00334
-11.9	2.81172	7.62832e-13		-14.35	1.3125	5.54713e-06		-16.05	0.54037	0.00301
-11.9	2.83682	4.91498e-13		-14.35	1.33333	4.28253e-06		-16.05	0.55901	0.00268
-11.9	2.86193	3.15687e-13		-14.35	1.35417	3.29574e-06		-16.05	0.57764	0.00239
-11.9	2.88703	2.02131e-13		-14.35	1.375	2.52846e-06		-16.05	0.59627	0.00215
-11.9	2.91213	1.29019e-13		-14.35	1.39583	1.93383e-06		-16.05	0.61491	0.00196
-11.9	2.93724	8.20946e-14		-14.35	1.41667	1.47446e-06		-16.05	0.63354	0.00183
-11.9	2.96234	5.20734e-14		-14.35	1.4375	1.12066e-06		-16.05	0.65217	0.00173
-11.9	2.98745	3.29272e-14		-14.35	1.45833	8.48998e-07		-16.05	0.67081	0.00166
-11.9	3.01255	2.07554e-14		-14.35	1.47917	6.41035e-07		-16.05	0.68944	0.00161
-11.9	3.03766	1.30419e-14		-14.35	1.5	4.82335e-07		-16.05	0.70808	0.00155
-11.9	3.06276	8.16917e-15		-14.35	1.52083	3.61622e-07		-16.05	0.72671	0.00148
-11.9	3.08787	5.10086e-15		-14.35	1.54167	2.70116e-07		-16.05	0.74534	0.00141
-11.9	3.11297	3.17491e-15		-14.35	1.5625	2.00997e-07		-16.05	0.76398	0.00132
-11.9	3.13808	1.96987e-15		-14.35	1.58333	1.48981e-07		-16.05	0.78261	0.00123
-11.9	3.16318	1.21831e-15		-14.35	1.60417	1.09987e-07		-16.05	0.80124	0.00113
-11.9	3.18829	7.51089e-16		-14.35	1.625	8.08723e-08		-16.05	0.81988	0.00103
-11.9	3.21339	4.61562e-16		-14.35	1.64583	5.92228e-08		-16.05	0.83851	0.000926758
-11.9	3.23849	2.82729e-16		-14.35	1.66667	4.31918e-08		-16.05	0.85714	0.000825802
-11.9	3.2636	1.72627e-16		-14.35	1.6875	3.13714e-08		-16.05	0.87578	0.000728724
-11.9	3.2887	1.0506e-16		-14.35	1.70833	2.2693e-08		-16.05	0.89441	0.000637093
-11.9	3.31381	6.37322e-17		-14.35	1.72917	1.63488e-08		-16.05	0.91304	0.000552031
-11.9	3.33891	3.85357e-17		-14.35	1.75	1.17307e-08		-16.05	0.93168	0.00047424
-11.9	3.36402	2.32246e-17		-14.35	1.77083	8.38355e-09		-16.05	0.95031	0.000404061
-11.9	3.38912	1.39512e-17		-14.35	1.79167	5.96774e-09		-16.05	0.96894	0.000341534
-11.9	3.41423	8.35302e-18		-14.35	1.8125	4.23144e-09		-16.05	0.98758	0.000286467
-11.9	3.43933	4.98477e-18		-14.35	1.83333	2.98869e-09		-16.05	1.00621	0.00023849
-11.9	3.46444	2.96491e-18		-14.35	1.85417	2.10283e-09		-16.05	1.02485	0.000197113
-11.9	3.48954	1.75768e-18		-14.35	1.875	1.47392e-09		-16.05	1.04348	0.000161769
-11.9	3.51464	1.03854e-18		-14.35	1.89583	1.0292e-09		-16.05	1.06211	0.000131855
-11.9	3.53975	6.11592e-19		-14.35	1.91667	7.15978e-10		-16.05	1.08075	0.000106758
-11.9	3.56485	3.58964e-19		-14.35	1.9375	4.96225e-10		-16.05	1.09938	8.58777e-05
-11.9	3.58996	2.09984e-19		-14.35	1.95833	3.42647e-10		-16.05	1.11801	6.86468e-05
-11.9	3.61506	1.22424e-19		-14.35	1.97917	2.35728e-10		-16.05	1.13665	5.45377e-05
-11.9	3.64017	7.1136e-20		-14.35	2	1.61575e-10		-16.05	1.15528	4.30715e-05
-11.9	3.66527	4.11955e-20		-14.35	2.02083	1.10341e-10		-16.05	1.17391	3.38204e-05
-11.9	3.69038	2.37764e-20		-14.35	2.04167	7.50771e-11		-16.05	1.19255	2.64085e-05
-11.9	3.71548	1.36765e-20		-14.35	2.0625	5.08958e-11		-16.05	1.21118	2.051e-05
-11.9	3.74059	7.84035e-21		-14.35	2.08333	3.43766e-11		-16.05	1.22981	1.58462e-05
-11.9	3.76569	4.47945e-21		-14.35	2.10417	2.31339e-11		-16.05	1.24845	1.21814e-05
-11.9	3.7908	2.55058e-21		-14.35	2.125	1.5511e-11		-16.05	1.26708	9.31882e-06
-11.9	3.8159	1.44737e-21		-14.35	2.14583	1.03618e-11		-16.05	1.28571	7.09561e-06
-11.9	3.841	8.18538e-22		-14.35	2.16667	6.89665e-12		-16.05	1.30435	5.3784e-06
-11.9	3.86611	4.61338e-22		-14.35	2.1875	4.57346e-12		-16.05	1.32298	4.05898e-06
-11.9	3.89121	2.59131e-22		-14.35	2.20833	3.02173e-12		-16.05	1.34162	3.05029e-06
-11.9	3.91632	1.45055e-22		-14.35	2.22917	1.98918e-12		-16.05	1.36025	2.28287e-06
-11.9	3.94142	8.09214e-23		-14.35	2.25	1.30467e-12		-16.05	1.37888	1.70171e-06
-11.9	3.96653	4.4989e-23		-14.35	2.27083	8.52578e-13		-16.05	1.39752	1.26356e-06
-11.9	3.99163	2.49264e-23		-14.35	2.29167	5.55112e-13		-16.05	1.41615	9.34653e-07
-11.9	4.01674	1.37633e-23		-14.35	2.3125	3.60116e-13		-16.05	1.43478	6.88773e-07
-11.9	4.04184	7.57348e-24		-14.35	2.33333	2.32767e-13		-16.05	1.45342	5.05706e-07
-11.9	4.06695	4.15312e-24		-14.35	2.35417	1.49908e-13		-16.05	1.47205	3.69941e-07
-11.9	4.09205	2.26965e-24		-14.35	2.375	9.61949e-14		-16.05	1.49068	2.69646e-07
-11.9	4.11716	1.23608e-24		-14.35	2.39583	6.15051e-14		-16.05	1.50932	1.95834e-07
-11.9	4.14226	6.70872e-25		-14.35	2.41667	3.91837e-14		-16.05	1.52795	1.41716e-07
-11.9	4.16736	3.62855e-25		-14.35	2.4375	2.48737e-14		-16.05	1.54658	1.02185e-07
-11.9	4.19247	1.95582e-25		-14.35	2.45833	1.57333e-14		-16.05	1.56522	7.34162e-08
-11.9	4.21757	1.05056e-25		-14.35	2.47917	9.91637e-15		-16.05	1.58385	5.25561e-08
-11.9	4.24268	5.62362e-26		-14.35	2.5	6.22789e-15		-16.05	1.60248	3.74867e-08
-11.9	4.26778	2.9999e-26		-14.35	2.52083	3.89753e-15		-16.05	1.62112	2.66407e-08
-11.9	4.29289	1.59476e-26		-14.35	2.54167	2.43056e-15		-16.05	1.63975	1.88633e-08
-11.9	4.31799	8.44846e-27		-14.35	2.5625	1.5104e-15		-16.05	1.65839	1.33072e-08
-11.9	4.3431	4.46021e-27		-14.35	2.58333	9.35313e-16		-16.05	1.67702	9.35284e-09
-11.9	4.3682	2.34654e-27		-14.35	2.60417	5.77167e-16		-16.05	1.69565	6.54902e-09
-11.9	4.39331	1.23025e-27		-14.35	2.625	3.54922e-16		-16.05	1.71429	4.56855e-09
-11.9	4.41841	6.42764e-28		-14.35	2.64583	2.17497e-16		-16.05	1.73292	3.17498e-09
-11.9	4.44352	3.34658e-28		-14.35	2.66667	1.32821e-16		-16.05	1.75155	2.19815e-09
-11.9	4.46862	1.73637e-28		-14.35	2.6875	8.08312e-17		-16.05	1.77019	1.51608e-09
-11.9	4.49372	8.97786e-29		-14.35	2.70833	4.90221e-17		-16.05	1.78882	1.04166e-09
-11.9	4.51883	4.62587e-29		-14.35	2.72917	2.96285e-17		-16.05	1.80745	7.12967e-10
-11.9	4.54393	2.37522e-29		-14.35	2.75	1.78457e-17		-16.05	1.82609	4.86121e-10
-11.9	4.56904	1.21535e-29		-14.35	2.77083	1.07119e-17		-16.05	1.84472	3.30179e-10
-11.9	4.59414	6.19707e-30		-14.35	2.79167	6.40789e-18		-16.05	1.86335	2.23399e-10
-11.9	4.61925	3.1489e-30		-14.35	2.8125	3.82011e-18		-16.05	1.88199	1.50571e-10
-11.9	4.64435	1.59448e-30		-14.35	2.83333	2.26962e-18		-16.05	1.90062	1.01094e-10
-11.9	4.66946	8.04571e-31		-14.35	2.85417	1.34385e-18		-16.05	1.91926	6.76133e-11
-11.9	4.69456	4.04572e-31		-14.35	2.875	7.92984e-19		-16.05	1.93789	4.50471e-11
-11.9	4.71967	2.02727e-31		-14.35	2.89583	4.66337e-19		-16.05	1.95652	2.9897e-11
-11.9	4.74477	1.01231e-31		-14.35	2.91667	2.73311e-19		-16.05	1.97516	1.97659e-11
-11.9	4.76987	5.0373e-32		-14.35	2.9375	1.59639e-19		-16.05	1.99379	1.30177e-11
-11.9	4.79498	2.49785e-32		-14.35	2.95833	9.29268e-20		-16.05	2.01242	8.54055e-12
-11.9	4.82008	1.2343e-32		-14.35	2.97917	5.39098e-20		-16.05	2.03106	5.58178e-12
-11.9	4.84519	6.07791e-33		-14.35	3	3.11686e-20		-16.05	2.04969	3.6341e-12
-11.9	4.87029	2.98244e-33		-14.35	3.02083	1.79594e-20		-16.05	2.06832	2.35702e-12
-11.9	4.8954	1.45838e-33		-14.35	3.04167	1.03131e-20		-16.05	2.08696	1.52292e-12
-11.9	4.9205	7.10645e-34		-14.35	3.0625	5.90219e-21		-16.05	2.10559	9.80253e-13
-11.9	4.94561	3.45077e-34		-14.35	3.08333	3.36635e-21		-16.05	2.12422	6.2857e-13
-11.9	4.97071	1.66978e-34		-14.35	3.10417	1.9135e-21		-16.05	2.14286	4.01539e-13
-11.9	4.99582	8.05164e-35		-14.35	3.125	1.08398e-21		-16.05	2.16149	2.55543e-13
-11.9	5.02092	3.86892e-35		-14.35	3.14583	6.11974e-22		-16.05	2.18012	1.6202e-13
-11.9	5.04603	1.85257e-35		-14.35	3.16667	3.44325e-22		-16.05	2.19876	1.0234e-13
-11.9	5.07113	8.83975e-36		-14.35	3.1875	1.93074e-22		-16.05	2.21739	6.44025e-14
-11.9	5.09623	4.20324e-36		-14.35	3.20833	1.07895e-22		-16.05	2.23603	4.03778e-14
-11.9	5.12134	1.99163e-36		-14.35	3.22917	6.00888e-23		-16.05	2.25466	2.52215e-14
-11.9	5.14644	9.40397e-37		-14.35	3.25	3.33507e-23		-16.05	2.27329	1.56963e-14
-11.9	5.17155	4.42479e-37		-14.35	3.27083	1.84474e-23		-16.05	2.29193	9.73243e-15
-11.9	5.19665	2.07469e-37		-14.35	3.29167	1.0169e-23		-16.05	2.31056	6.01248e-15
-11.9	5.22176	9.69374e-38		-14.35	3.3125	5.58646e-24		-16.05	2.32919	3.70084e-15
-11.9	5.24686	4.51344e-38		-14.35	3.33333	3.0585e-24		-16.05	2.34783	2.26969e-15
-11.9	5.27197	2.09412e-38		-14.35	3.35417	1.66876e-24		-16.05	2.36646	1.38694e-15
-11.9	5.29707	9.6822e-39		-14.35	3.375	9.07377e-25		-16.05	2.38509	8.4447e-16
-11.9	5.32218	4.46091e-39		-14.35	3.39583	4.91691e-25		-16.05	2.40373	5.1233e-16
-11.9	5.34728	2.04809e-39		-14.35	3.41667	2.65524e-25		-16.05	2.42236	3.09715e-16
-11.9	5.37239	9.37028e-40		-14.35	3.4375	1.42897e-25		-16.05	2.44099	1.86564e-16
-11.9	5.39749	4.27201e-40		-14.35	3.45833	7.66388e-26		-16.05	2.45963	1.11984e-16
-11.9	5.42259	1.94084e-40		-14.35	3.47917	4.09617e-26		-16.05	2.47826	6.69809e-17
-11.9	5.4477	8.78661e-41		-14.35	3.5	2.18178e-26		-16.05	2.49689	3.99228e-17
-11.9	5.4728	3.96397e-41		-14.35	3.52083	1.1581e-26		-16.05	2.51553	2.37123e-17
-11.9	5.49791	1.78203e-41		-14.35	3.54167	6.12602e-27		-16.05	2.53416	1.40351e-17
-11.9	5.52301	7.98318e-42		-14.35	3.5625	3.22933e-27		-16.05	2.5528	8.27856e-18
-11.9	5.54812	3.56379e-42		-14.35	3.58333	1.69646e-27		-16.05	2.57143	4.86629e-18
-11.9	5.57322	1.58534e-42		-14.35	3.60417	8.8812e-28		-16.05	2.59006	2.8507e-18
-11.9	5.59833	7.02766e-43		-14.35	3.625	4.63335e-28		-16.05	2.6087	1.66427e-18
-11.9	5.62343	3.10436e-43		-14.35	3.64583	2.40887e-28		-16.05	2.62733	9.68319e-19
-11.9	5.64854	1.3665e-43		-14.35	3.66667	1.24803e-28		-16.05	2.64596	5.61495e-19
-11.9	5.67364	5.99406e-44		-14.35	3.6875	6.4436e-29		-16.05	2.6646	3.24497e-19
-11.9	5.69875	2.62004e-44		-14.35	3.70833	3.31531e-29		-16.05	2.68323	1.86905e-19
-11.9	5.72385	1.14122e-44		-14.35	3.72917	1.69984e-29		-16.05	2.70186	1.07295e-19
-11.9	5.74895	4.9534e-45		-14.35	3.75	8.68528e-30		-16.05	2.7205	6.13895e-20
-11.9	5.77406	2.14246e-45		-14.35	3.77083	4.42229e-30		-16.05	2.73913	3.50083e-20
-11.9	5.79916	9.23413e-46		-14.35	3.79167	2.24387e-30		-16.05	2.75776	1.98982e-20
-11.9	5.82427	3.966e-46		-14.35	3.8125	1.13458e-30		-16.05	2.7764	1.12727e-20
-11.9	5.84937	1.6974e-46		-14.35	3.83333	5.71689e-31		-16.05	2.79503	6.3653e-21
-11.9	5.87448	7.23915e-47		-14.35	3.85417	2.87058e-31		-16.05	2.81367	3.58253e-21
-11.9	5.89958	3.07656e-47		-14.35	3.875	1.43636e-31		-16.05	2.8323	2.00976e-21
-11.9	5.92469	1.30292e-47		-14.35	3.89583	7.16215e-32		-16.05	2.85093	1.12379e-21
-11.9	5.94979	5.49845e-48		-14.35	3.91667	3.55882e-32		-16.05	2.86957	6.26353e-22
-11.9	5.9749	2.31226e-48		-14.35	3.9375	1.76219e-32		-16.05	2.8882	3.47972e-22
-11.9	6	9.68962e-49		-14.35	3.95833	8.69524e-33		-16.05	2.90683	1.92693e-22
-11.85	0	0.00366		-14.35	3.97917	4.27556e-33		-16.05	2.92547	1.06361e-22
-11.85	0.02511	0.00787		-14.35	4	2.09502e-33		-16.05	2.9441	5.85191e-23
-11.85	0.05021	0.00977		-14.35	4.02083	1.02297e-33		-16.05	2.96273	3.20931e-23
-11.85	0.07531	0.00951		-14.35	4.04167	4.97762e-34		-16.05	2.98137	1.75439e-23
-11.85	0.10042	0.00788		-14.35	4.0625	2.41358e-34		-16.05	3	9.55962e-24
-11.85	0.12552	0.00633		-14.35	4.08333	1.16623e-34		-16.05	3.01863	5.19223e-24
-11.85	0.15063	0.00709		-14.35	4.10417	5.61547e-35		-16.05	3.03727	2.81104e-24
-11.85	0.17573	0.00989		-14.35	4.125	2.69445e-35		-16.05	3.0559	1.51697e-24
-11.85	0.20084	0.01283		-14.35	4.14583	1.28836e-35		-16.05	3.07453	8.15992e-25
-11.85	0.22594	0.01482		-14.35	4.16667	6.1388e-36		-16.05	3.09317	4.37511e-25
-11.85	0.25105	0.01539		-14.35	4.1875	2.91483e-36		-16.05	3.1118	2.33823e-25
-11.85	0.27615	0.01447		-14.35	4.20833	1.37919e-36		-16.05	3.13044	1.24559e-25
-11.85	0.30126	0.01223		-14.35	4.22917	6.50303e-37		-16.05	3.14907	6.61384e-26
-11.85	0.32636	0.00906		-14.35	4.25	3.05555e-37		-16.05	3.1677	3.50042e-26
-11.85	0.35146	0.0055		-14.35	4.27083	1.43069e-37		-16.05	3.18634	1.84659e-26
-11.85	0.37657	0.00238		-14.35	4.29167	6.67553e-38		-16.05	3.20497	9.70961e-27
-11.85	0.40167	0.00259		-14.35	4.3125	3.1039e-38		-16.05	3.2236	5.08877e-27
-11.85	0.42678	0.00473		-14.35	4.33333	1.43818e-38		-16.05	3.24224	2.65827e-27
-11.85	0.45188	0.00631		-14.35	4.35417	6.6405e-39		-16.05	3.26087	1.38408e-27
-11.85	0.47699	0.00709		-14.35	4.375	3.05543e-39		-16.05	3.2795	7.18274e-28
-11.85	0.50209	0.00716		-14.35	4.39583	1.40097e-39		-16.05	3.29814	3.71524e-28
-11.85	0.5272	0.0067		-14.35	4.41667	6.4013e-40		-16.05	3.31677	1.91535e-28
-11.85	0.5523	0.00598		-14.35	4.4375	2.9147e-40		-16.05	3.3354	9.84166e-29
-11.85	0.57741	0.00522		-14.35	4.45833	1.32252e-40		-16.05	3.35404	5.04019e-29
-11.85	0.60251	0.00463		-14.35	4.47917	5.97997e-41		-16.05	3.37267	2.57264e-29
-11.85	0.62762	0.00426		-14.35	4.5	2.69452e-41		-16.05	3.3913	1.30877e-29
-11.85	0.65272	0.00408		-14.35	4.52083	1.2099e-41		-16.05	3.40994	6.63585e-30
-11.85	0.67782	0.00399		-14.35	4.54167	5.41382e-42		-16.05	3.42857	3.35331e-30
-11.85	0.70293	0.00389		-14.35	4.5625	2.41405e-42		-16.05	3.44721	1.68886e-30
-11.85	0.72803	0.00376		-14.35	4.58333	1.07269e-42		-16.05	3.46584	8.47722e-31
-11.85	0.75314	0.0036		-14.35	4.60417	4.75001e-43		-16.05	3.48447	4.24082e-31
-11.85	0.77824	0.00344		-14.35	4.625	2.09605e-43		-16.05	3.50311	2.11437e-31
-11.85	0.80335	0.00328		-14.35	4.64583	9.21716e-44		-16.05	3.52174	1.05061e-31
-11.85	0.82845	0.00312		-14.35	4.66667	4.03908e-44		-16.05	3.54037	5.20277e-32
-11.85	0.85356	0.00297		-14.35	4.6875	1.76384e-44		-16.05	3.55901	2.56775e-32
-11.85	0.87866	0.00282		-14.35	4.70833	7.67581e-45		-16.05	3.57764	1.26298e-32
-11.85	0.90377	0.00266		-14.35	4.72917	3.32875e-45		-16.05	3.59627	6.19098e-33
-11.85	0.92887	0.0025		-14.35	4.75	1.43856e-45		-16.05	3.61491	3.02444e-33
-11.85	0.95398	0.00233		-14.35	4.77083	6.19539e-46		-16.05	3.63354	1.47247e-33
-11.85	0.97908	0.00215		-14.35	4.79167	2.65889e-46		-16.05	3.65217	7.14441e-34
-11.85	1.00418	0.00197		-14.35	4.8125	1.13717e-46		-16.05	3.67081	3.45461e-34
-11.85	1.02929	0.00179		-14.35	4.83333	4.84666e-47		-16.05	3.68944	1.66474e-34
-11.85	1.05439	0.00161		-14.35	4.85417	2.05851e-47		-16.05	3.70808	7.99469e-35
-11.85	1.0795	0.00144		-14.35	4.875	8.71279e-48		-16.05	3.72671	3.8262e-35
-11.85	1.1046	0.00128		-14.35	4.89583	3.67499e-48		-16.05	3.74534	1.82491e-35
-11.85	1.12971	0.00112		-14.35	4.91667	1.54471e-48		-16.05	3.76398	8.67402e-36
-11.85	1.15481	0.000979774		-14.35	4.9375	6.47046e-49		-16.05	3.78261	4.1087e-36
-11.85	1.17992	0.000845978		-14.35	4.95833	2.70095e-49		-16.05	3.80124	1.93951e-36
-11.85	1.20502	0.000723924		-14.35	4.97917	1.12355e-49		-16.05	3.81988	9.12394e-37
-11.85	1.23013	0.000613999		-14.35	5	4.65765e-50		-16.05	3.83851	4.27733e-37
-11.85	1.25523	0.00051625		-14.35	5.02083	1.92413e-50		-16.05	3.85714	1.99831e-37
-11.85	1.28034	0.000430405		-14.35	5.04167	7.92134e-51		-16.05	3.87578	9.30364e-38
-11.85	1.30544	0.000355916		-14.35	5.0625	3.24982e-51		-16.05	3.89441	4.31658e-38
-11.85	1.33054	0.000292023		-14.35	5.08333	1.32866e-51		-16.05	3.91304	1.99583e-38
-11.85	1.35565	0.000237814		-14.35	5.10417	5.41337e-52		-16.05	3.93168	9.19608e-39
-11.85	1.38075	0.000192295		-14.35	5.125	2.19794e-52		-16.05	3.95031	4.22257e-39
-11.85	1.40586	0.000154441		-14.35	5.14583	8.89327e-53		-16.05	3.96894	1.93217e-39
-11.85	1.43096	0.000123248		-14.35	5.16667	3.58595e-53		-16.05	3.98758	8.81061e-40
-11.85	1.45607	9.77595e-05		-14.35	5.1875	1.44093e-53		-16.05	4.00621	4.00368e-40
-11.85	1.48117	7.7098e-05		-14.35	5.20833	5.77003e-54		-16.05	4.02485	1.81303e-40
-11.85	1.50628	6.04726e-05		-14.35	5.22917	2.30256e-54		-16.05	4.04348	8.18162e-41
-11.85	1.53138	4.71871e-05		-14.35	5.25	9.1567e-55		-16.05	4.06211	3.6793e-41
-11.85	1.55649	3.6639e-05		-14.35	5.27083	3.62881e-55		-16.05	4.08075	1.64884e-41
-11.85	1.58159	2.83148e-05		-14.35	5.29167	1.43313e-55		-16.05	4.09938	7.36348e-42
-11.85	1.6067	2.1783e-05		-14.35	5.3125	5.64034e-56		-16.05	4.11801	3.27699e-42
-11.85	1.6318	1.66849e-05		-14.35	5.33333	2.21218e-56		-16.05	4.13665	1.45329e-42
-11.85	1.6569	1.27261e-05		-14.35	5.35417	8.64632e-57		-16.05	4.15528	6.42273e-43
-11.85	1.68201	9.66686e-06		-14.35	5.375	3.36774e-57		-16.05	4.17391	2.8286e-43
-11.85	1.70711	7.31361e-06		-14.35	5.39583	1.3072e-57		-16.05	4.19255	1.24139e-43
-11.85	1.73222	5.51149e-06		-14.35	5.41667	5.0564e-58		-16.05	4.21118	5.42915e-44
-11.85	1.75732	4.13735e-06		-14.35	5.4375	1.94911e-58		-16.05	4.22981	2.36613e-44
-11.85	1.78243	3.09393e-06		-14.35	5.45833	7.48732e-59		-16.05	4.24845	1.02762e-44
-11.85	1.80753	2.30488e-06		-14.35	5.47917	2.86623e-59		-16.05	4.26708	4.44739e-45
-11.85	1.83264	1.71059e-06		-14.35	5.5	1.09343e-59		-16.05	4.28571	1.91807e-45
-11.85	1.85774	1.26476e-06		-14.35	5.52083	4.15687e-60		-16.05	4.30435	8.24336e-46
-11.85	1.88285	9.3163e-07		-14.35	5.54167	1.57484e-60		-16.05	4.32298	3.53042e-46
-11.85	1.90795	6.83675e-07		-14.35	5.5625	5.94563e-61		-16.05	4.34162	1.50672e-46
-11.85	1.93305	4.9984e-07		-14.35	5.58333	2.23694e-61		-16.05	4.36025	6.40792e-47
-11.85	1.95816	3.64073e-07		-14.35	5.60417	8.38696e-62		-16.05	4.37888	2.71571e-47
-11.85	1.98326	2.64194e-07		-14.35	5.625	3.13363e-62		-16.05	4.39752	1.14691e-47
-11.85	2.00837	1.91002e-07		-14.35	5.64583	1.16676e-62		-16.05	4.41615	4.82677e-48
-11.85	2.03347	1.37574e-07		-14.35	5.66667	4.32922e-63		-16.05	4.43478	2.02424e-48
-11.85	2.05858	9.87231e-08		-14.35	5.6875	1.60077e-63		-16.05	4.45342	8.45956e-49
-11.85	2.08368	7.0582e-08		-14.35	5.70833	5.89848e-64		-16.05	4.47205	3.52299e-49
-11.85	2.10879	5.02766e-08		-14.35	5.72917	2.16592e-64		-16.05	4.49068	1.46202e-49
-11.85	2.13389	3.56815e-08		-14.35	5.75	7.92565e-65		-16.05	4.50932	6.04608e-50
-11.85	2.159	2.52308e-08		-14.35	5.77083	2.89013e-65		-16.05	4.52795	2.49156e-50
-11.85	2.1841	1.77763e-08		-14.35	5.79167	1.05024e-65		-16.05	4.54658	1.02317e-50
-11.85	2.20921	1.24791e-08		-14.35	5.8125	3.80322e-66		-16.05	4.56522	4.18695e-51
-11.85	2.23431	8.72898e-09		-14.35	5.83333	1.37247e-66		-16.05	4.58385	1.70736e-51
-11.85	2.25941	6.08411e-09		-14.35	5.85417	4.93561e-67		-16.05	4.60248	6.93793e-52
-11.85	2.28452	4.22566e-09		-14.35	5.875	1.76875e-67		-16.05	4.62112	2.80938e-52
-11.85	2.30962	2.92461e-09		-14.35	5.89583	6.31658e-68		-16.05	4.63975	1.13361e-52
-11.85	2.33473	2.0171e-09		-14.35	5.91667	2.24793e-68		-16.05	4.65839	4.55822e-53
-11.85	2.35983	1.3864e-09		-14.35	5.9375	7.97208e-69		-16.05	4.67702	1.82642e-53
-11.85	2.38494	9.49642e-10		-14.35	5.95833	2.81738e-69		-16.05	4.69565	7.29256e-54
-11.85	2.41004	6.4827e-10		-14.35	5.97917	9.92214e-70		-16.05	4.71429	2.90158e-54
-11.85	2.43515	4.41051e-10		-14.35	6	3.48217e-70		-16.05	4.73292	1.15043e-54
-11.85	2.46025	2.99067e-10		-14.3	0	0.000138243		-16.05	4.75155	4.5453e-55
-11.85	2.48536	2.0212e-10		-14.3	0.02083	0.000392838		-16.05	4.77019	1.78952e-55
-11.85	2.51046	1.3615e-10		-14.3	0.04167	0.000849656		-16.05	4.78882	7.02075e-56
-11.85	2.53557	9.14134e-11		-14.3	0.0625	0.00136		-16.05	4.80745	2.74475e-56
-11.85	2.56067	6.11775e-11		-14.3	0.08333	0.00181		-16.05	4.82609	1.06929e-56
-11.85	2.58577	4.08107e-11		-14.3	0.10417	0.00212		-16.05	4.84472	4.15106e-57
-11.85	2.61088	2.71372e-11		-14.3	0.125	0.00225		-16.05	4.86335	1.60581e-57
-11.85	2.63598	1.79876e-11		-14.3	0.14583	0.00217		-16.05	4.88199	6.19016e-58
-11.85	2.66109	1.18852e-11		-14.3	0.16667	0.00193		-16.05	4.90062	2.37783e-58
-11.85	2.68619	7.82836e-12		-14.3	0.1875	0.0016		-16.05	4.91926	9.10185e-59
-11.85	2.7113	5.1401e-12		-14.3	0.20833	0.00133		-16.05	4.93789	3.47176e-59
-11.85	2.7364	3.36445e-12		-14.3	0.22917	0.00129		-16.05	4.95652	1.31959e-59
-11.85	2.76151	2.19535e-12		-14.3	0.25	0.00148		-16.05	4.97516	4.99805e-60
-11.85	2.78661	1.42805e-12		-14.3	0.27083	0.00176		-16.05	4.99379	1.88639e-60
-11.85	2.81172	9.26046e-13		-14.3	0.29167	0.00198		-16.05	5.01242	7.09467e-61
-11.85	2.83682	5.98656e-13		-14.3	0.3125	0.0021		-16.05	5.03106	2.6589e-61
-11.85	2.86193	3.85814e-13		-14.3	0.33333	0.0021		-16.05	5.04969	9.92981e-62
-11.85	2.88703	2.47875e-13		-14.3	0.35417	0.00201		-16.05	5.06832	3.6953e-62
-11.85	2.91213	1.58762e-13		-14.3	0.375	0.00188		-16.05	5.08696	1.37033e-62
-11.85	2.93724	1.01371e-13		-14.3	0.39583	0.00173		-16.05	5.10559	5.06375e-63
-11.85	2.96234	6.45256e-14		-14.3	0.41667	0.00162		-16.05	5.12422	1.8646e-63
-11.85	2.98745	4.09453e-14		-14.3	0.4375	0.00154		-16.05	5.14286	6.84177e-64
-11.85	3.01255	2.59015e-14		-14.3	0.45833	0.00149		-16.05	5.16149	2.5016e-64
-11.85	3.03766	1.6334e-14		-14.3	0.47917	0.00144		-16.05	5.18012	9.11458e-65
-11.85	3.06276	1.02685e-14		-14.3	0.5	0.00137		-16.05	5.19876	3.30919e-65
-11.85	3.08787	6.43512e-15		-14.3	0.52083	0.00129		-16.05	5.21739	1.19722e-65
-11.85	3.11297	4.02018e-15		-14.3	0.54167	0.00119		-16.05	5.23603	4.31614e-66
-11.85	3.13808	2.50361e-15		-14.3	0.5625	0.00108		-16.05	5.25466	1.55054e-66
-11.85	3.16318	1.55423e-15		-14.3	0.58333	0.000974658		-16.05	5.27329	5.55056e-67
-11.85	3.18829	9.6181e-16		-14.3	0.60417	0.000885954		-16.05	5.29193	1.97996e-67
-11.85	3.21339	5.93312e-16		-14.3	0.625	0.00081814		-16.05	5.31056	7.03792e-68
-11.85	3.23849	3.64831e-16		-14.3	0.64583	0.000771121		-16.05	5.32919	2.49286e-68
-11.85	3.2636	2.23621e-16		-14.3	0.66667	0.000740148		-16.05	5.34783	8.79868e-69
-11.85	3.2887	1.36628e-16		-14.3	0.6875	0.000718409		-16.05	5.36646	3.09459e-69
-11.85	3.31381	8.32091e-17		-14.3	0.70833	0.000699492		-16.05	5.38509	1.08456e-69
-11.85	3.33891	5.05125e-17		-14.3	0.72917	0.000678689		-16.05	5.40373	3.78767e-70
-11.85	3.36402	3.05648e-17		-14.3	0.75	0.000653223		-16.05	5.42236	1.31812e-70
-11.85	3.38912	1.84346e-17		-14.3	0.77083	0.00062195		-16.05	5.44099	4.5709e-71
-11.85	3.41423	1.10824e-17		-14.3	0.79167	0.000584925		-16.05	5.45963	1.57948e-71
-11.85	3.43933	6.64067e-18		-14.3	0.8125	0.000543011		-16.05	5.47826	5.43868e-72
-11.85	3.46444	3.96616e-18		-14.3	0.83333	0.000497539		-16.05	5.49689	1.86611e-72
-11.85	3.48954	2.36104e-18		-14.3	0.85417	0.000450049		-16.05	5.51553	6.38035e-73
-11.85	3.51464	1.4009e-18		-14.3	0.875	0.000402076		-16.05	5.53416	2.17379e-73
-11.85	3.53975	8.2847e-19		-14.3	0.89583	0.00035501		-16.05	5.5528	7.37996e-74
-11.85	3.56485	4.88328e-19		-14.3	0.91667	0.000309995		-16.05	5.57143	2.49663e-74
-11.85	3.58996	2.86884e-19		-14.3	0.9375	0.000267891		-16.05	5.59006	8.41629e-75
-11.85	3.61506	1.67981e-19		-14.3	0.95833	0.000229276		-16.05	5.6087	2.82716e-75
-11.85	3.64017	9.80319e-20		-14.3	0.97917	0.000194464		-16.05	5.62733	9.46332e-76
-11.85	3.66527	5.702e-20		-14.3	1	0.000163555		-16.05	5.64596	3.15646e-76
-11.85	3.69038	3.30549e-20		-14.3	1.02083	0.000136481		-16.05	5.6646	1.04911e-76
-11.85	3.71548	1.90981e-20		-14.3	1.04167	0.000113049		-16.05	5.68323	3.47461e-77
-11.85	3.74059	1.09974e-20		-14.3	1.0625	9.29912e-05		-16.05	5.70186	1.14671e-77
-11.85	3.76569	6.31149e-21		-14.3	1.08333	7.5991e-05		-16.05	5.7205	3.77108e-78
-11.85	3.7908	3.61004e-21		-14.3	1.10417	6.17138e-05		-16.05	5.73913	1.23578e-78
-11.85	3.8159	2.05793e-21		-14.3	1.125	4.98248e-05		-16.05	5.75776	4.03532e-79
-11.85	3.841	1.16919e-21		-14.3	1.14583	4.00027e-05		-16.05	5.7764	1.31304e-79
-11.85	3.86611	6.62018e-22		-14.3	1.16667	3.19482e-05		-16.05	5.79503	4.25737e-80
-11.85	3.89121	3.73583e-22		-14.3	1.1875	2.53891e-05		-16.05	5.81367	1.37552e-80
-11.85	3.91632	2.10104e-22		-14.3	1.20833	2.00826e-05		-16.05	5.8323	4.4285e-81
-11.85	3.94142	1.17763e-22		-14.3	1.22917	1.58157e-05		-16.05	5.85093	1.42072e-81
-11.85	3.96653	6.57824e-23		-14.3	1.25	1.24042e-05		-16.05	5.86957	4.54173e-82
-11.85	3.99163	3.66214e-23		-14.3	1.27083	9.69117e-06		-16.05	5.8882	1.44676e-82
-11.85	4.01674	2.03181e-23		-14.3	1.29167	7.54412e-06		-16.05	5.90683	4.59235e-83
-11.85	4.04184	1.12345e-23		-14.3	1.3125	5.85265e-06		-16.05	5.92547	1.45256e-83
-11.85	4.06695	6.19073e-24		-14.3	1.33333	4.52562e-06		-16.05	5.9441	4.57823e-84
-11.85	4.09205	3.39978e-24		-14.3	1.35417	3.48848e-06		-16.05	5.96273	1.43788e-84
-11.85	4.11716	1.8607e-24		-14.3	1.375	2.68076e-06		-16.05	5.98137	4.49994e-85
-11.85	4.14226	1.01489e-24		-14.3	1.39583	2.05378e-06		-16.05	6	1.40331e-85
-11.85	4.16736	5.51665e-25		-14.3	1.41667	1.56862e-06		-16	0	0.000203692
-11.85	4.19247	2.98845e-25		-14.3	1.4375	1.19432e-06		-16	0.01863	0.00105
-11.85	4.21757	1.61336e-25		-14.3	1.45833	9.06423e-07		-16	0.03727	0.00275
-11.85	4.24268	8.68012e-26		-14.3	1.47917	6.85645e-07		-16	0.0559	0.00464
-11.85	4.26778	4.65406e-26		-14.3	1.5	5.16863e-07		-16	0.07453	0.00637
-11.85	4.29289	2.48684e-26		-14.3	1.52083	3.88244e-07		-16	0.09317	0.00767
-11.85	4.31799	1.32426e-26		-14.3	1.54167	2.9056e-07		-16	0.1118	0.00833
-11.85	4.3431	7.02758e-27		-14.3	1.5625	2.16632e-07		-16	0.13044	0.00829
-11.85	4.3682	3.7166e-27		-14.3	1.58333	1.60889e-07		-16	0.14907	0.00757
-11.85	4.39331	1.95881e-27		-14.3	1.60417	1.19018e-07		-16	0.1677	0.00632
-11.85	4.41841	1.02883e-27		-14.3	1.625	8.76908e-08		-16	0.18634	0.00484
-11.85	4.44352	5.38517e-28		-14.3	1.64583	6.43484e-08		-16	0.20497	0.00363
-11.85	4.46862	2.80905e-28		-14.3	1.66667	4.70278e-08		-16	0.2236	0.00343
-11.85	4.49372	1.46024e-28		-14.3	1.6875	3.42295e-08		-16	0.24224	0.00425
-11.85	4.51883	7.56468e-29		-14.3	1.70833	2.48132e-08		-16	0.26087	0.00531
-11.85	4.54393	3.90534e-29		-14.3	1.72917	1.79146e-08		-16	0.2795	0.00616
-11.85	4.56904	2.00922e-29		-14.3	1.75	1.28822e-08		-16	0.29814	0.00663
-11.85	4.59414	1.03015e-29		-14.3	1.77083	9.2266e-09		-16	0.31677	0.00672
-11.85	4.61925	5.26344e-30		-14.3	1.79167	6.58238e-09		-16	0.3354	0.0065
-11.85	4.64435	2.68003e-30		-14.3	1.8125	4.67767e-09		-16	0.35404	0.00607
-11.85	4.66946	1.35991e-30		-14.3	1.83333	3.31131e-09		-16	0.37267	0.00558
-11.85	4.69456	6.87666e-31		-14.3	1.85417	2.33512e-09		-16	0.3913	0.00513
-11.85	4.71967	3.46532e-31		-14.3	1.875	1.6405e-09		-16	0.40994	0.00478
-11.85	4.74477	1.74023e-31		-14.3	1.89583	1.14818e-09		-16	0.42857	0.00453
-11.85	4.76987	8.70899e-32		-14.3	1.91667	8.00618e-10		-16	0.44721	0.00434
-11.85	4.79498	4.34336e-32		-14.3	1.9375	5.56201e-10		-16	0.46584	0.00416
-11.85	4.82008	2.15864e-32		-14.3	1.95833	3.84979e-10		-16	0.48447	0.00395
-11.85	4.84519	1.06913e-32		-14.3	1.97917	2.6549e-10		-16	0.50311	0.00368
-11.85	4.87029	5.27684e-33		-14.3	2	1.82418e-10		-16	0.52174	0.00337
-11.85	4.8954	2.59546e-33		-14.3	2.02083	1.24883e-10		-16	0.54037	0.00304
-11.85	4.9205	1.27218e-33		-14.3	2.04167	8.51826e-11		-16	0.55901	0.00271
-11.85	4.94561	6.21411e-34		-14.3	2.0625	5.78916e-11		-16	0.57764	0.00242
-11.85	4.97071	3.02484e-34		-14.3	2.08333	3.9201e-11		-16	0.59627	0.00217
-11.85	4.99582	1.4673e-34		-14.3	2.10417	2.64481e-11		-16	0.61491	0.00198
-11.85	5.02092	7.093e-35		-14.3	2.125	1.77791e-11		-16	0.63354	0.00185
-11.85	5.04603	3.41691e-35		-14.3	2.14583	1.1908e-11		-16	0.65217	0.00175
-11.85	5.07113	1.64032e-35		-14.3	2.16667	7.94663e-12		-16	0.67081	0.00169
-11.85	5.09623	7.84727e-36		-14.3	2.1875	5.28376e-12		-16	0.68944	0.00163
-11.85	5.12134	3.7411e-36		-14.3	2.20833	3.50041e-12		-16	0.70808	0.00157
-11.85	5.14644	1.77735e-36		-14.3	2.22917	2.31052e-12		-16	0.72671	0.00151
-11.85	5.17155	8.41468e-37		-14.3	2.25	1.51957e-12		-16	0.74534	0.00143
-11.85	5.19665	3.97003e-37		-14.3	2.27083	9.95748e-13		-16	0.76398	0.00135
-11.85	5.22176	1.86656e-37		-14.3	2.29167	6.50131e-13		-16	0.78261	0.00126
-11.85	5.24686	8.7454e-38		-14.3	2.3125	4.22938e-13		-16	0.80124	0.00116
-11.85	5.27197	4.08328e-38		-14.3	2.33333	2.74146e-13		-16	0.81988	0.00105
-11.85	5.29707	1.89989e-38		-14.3	2.35417	1.77059e-13		-16	0.83851	0.000949652
-11.85	5.32218	8.80924e-39		-14.3	2.375	1.13944e-13		-16	0.85714	0.000847234
-11.85	5.34728	4.07041e-39		-14.3	2.39583	7.30639e-14		-16	0.87578	0.000748554
-11.85	5.37239	1.87425e-39		-14.3	2.41667	4.66832e-14		-16	0.89441	0.000655241
-11.85	5.39749	8.60018e-40		-14.3	2.4375	2.97214e-14		-16	0.91304	0.000568468
-11.85	5.42259	3.93257e-40		-14.3	2.45833	1.88553e-14		-16	0.93168	0.00048898
-11.85	5.4477	1.79199e-40		-14.3	2.47917	1.19195e-14		-16	0.95031	0.000417155
-11.85	5.4728	8.13734e-41		-14.3	2.5	7.50844e-15		-16	0.96894	0.000353061
-11.85	5.49791	3.68229e-41		-14.3	2.52083	4.71316e-15		-16	0.98758	0.000296525
-11.85	5.52301	1.66052e-41		-14.3	2.54167	2.94816e-15		-16	1.00621	0.000247193
-11.85	5.54812	7.46203e-42		-14.3	2.5625	1.83768e-15		-16	1.02485	0.000204582
-11.85	5.57322	3.34163e-42		-14.3	2.58333	1.1415e-15		-16	1.04348	0.000168129
-11.85	5.59833	1.49124e-42		-14.3	2.60417	7.06601e-16		-16	1.06211	0.000137229
-11.85	5.62343	6.63173e-43		-14.3	2.625	4.35881e-16		-16	1.08075	0.000111264
-11.85	5.64854	2.93896e-43		-14.3	2.64583	2.67954e-16		-16	1.09938	8.96302e-05
-11.85	5.67364	1.29792e-43		-14.3	2.66667	1.64156e-16		-16	1.11801	7.17492e-05
-11.85	5.69875	5.712e-44		-14.3	2.6875	1.00222e-16		-16	1.13665	5.70852e-05
-11.85	5.72385	2.50505e-44		-14.3	2.70833	6.09788e-17		-16	1.15528	4.51495e-05
-11.85	5.74895	1.09479e-44		-14.3	2.72917	3.69751e-17		-16	1.17391	3.55046e-05
-11.85	5.77406	4.76799e-45		-14.3	2.75	2.23439e-17		-16	1.19255	2.77651e-05
-11.85	5.79916	2.06931e-45		-14.3	2.77083	1.34563e-17		-16	1.21118	2.15962e-05
-11.85	5.82427	8.94957e-46		-14.3	2.79167	8.07641e-18		-16	1.22981	1.67108e-05
-11.85	5.84937	3.85714e-46		-14.3	2.8125	4.83097e-18		-16	1.24845	1.28659e-05
-11.85	5.87448	1.65659e-46		-14.3	2.83333	2.8799e-18		-16	1.26708	9.85779e-06
-11.85	5.89958	7.09009e-47		-14.3	2.85417	1.711e-18		-16	1.28571	7.5178e-06
-11.85	5.92469	3.02395e-47		-14.3	2.875	1.0131e-18		-16	1.30435	5.70748e-06
-11.85	5.94979	1.28523e-47		-14.3	2.89583	5.97839e-19		-16	1.32298	4.31425e-06
-11.85	5.9749	5.44348e-48		-14.3	2.91667	3.51601e-19		-16	1.34162	3.2474e-06
-11.85	6	2.29751e-48		-14.3	2.9375	2.06086e-19		-16	1.36025	2.43438e-06
-11.8	0	0.00366		-14.3	2.95833	1.20387e-19		-16	1.37888	1.81767e-06
-11.8	0.02511	0.00787		-14.3	2.97917	7.00886e-20		-16	1.39752	1.35194e-06
-11.8	0.05021	0.00977		-14.3	3	4.06676e-20		-16	1.41615	1.00173e-06
-11.8	0.07531	0.00952		-14.3	3.02083	2.35171e-20		-16	1.43478	7.39477e-07
-11.8	0.10042	0.00788		-14.3	3.04167	1.35536e-20		-16	1.45342	5.43883e-07
-11.8	0.12552	0.00634		-14.3	3.0625	7.78504e-21		-16	1.47205	3.98575e-07
-11.8	0.15063	0.0071		-14.3	3.08333	4.45657e-21		-16	1.49068	2.91038e-07
-11.8	0.17573	0.00991		-14.3	3.10417	2.54258e-21		-16	1.50932	2.11755e-07
-11.8	0.20084	0.01285		-14.3	3.125	1.44572e-21		-16	1.52795	1.53521e-07
-11.8	0.22594	0.01485		-14.3	3.14583	8.19263e-22		-16	1.54658	1.10904e-07
-11.8	0.25105	0.01543		-14.3	3.16667	4.62697e-22		-16	1.56522	7.9831e-08
-11.8	0.27615	0.01451		-14.3	3.1875	2.60436e-22		-16	1.58385	5.7258e-08
-11.8	0.30126	0.01227		-14.3	3.20833	1.46095e-22		-16	1.60248	4.09198e-08
-11.8	0.32636	0.0091		-14.3	3.22917	8.16772e-23		-16	1.62112	2.91378e-08
-11.8	0.35146	0.00552		-14.3	3.25	4.55087e-23		-16	1.63975	2.06726e-08
-11.8	0.37657	0.00238		-14.3	3.27083	2.52706e-23		-16	1.65839	1.4613e-08
-11.8	0.40167	0.00259		-14.3	3.29167	1.3985e-23		-16	1.67702	1.02916e-08
-11.8	0.42678	0.00475		-14.3	3.3125	7.71325e-24		-16	1.69565	7.22124e-09
-11.8	0.45188	0.00635		-14.3	3.33333	4.2397e-24		-16	1.71429	5.04803e-09
-11.8	0.47699	0.00714		-14.3	3.35417	2.3225e-24		-16	1.73292	3.51562e-09
-11.8	0.50209	0.00721		-14.3	3.375	1.26794e-24		-16	1.75155	2.4392e-09
-11.8	0.5272	0.00676		-14.3	3.39583	6.89862e-25		-16	1.77019	1.68597e-09
-11.8	0.5523	0.00603		-14.3	3.41667	3.74063e-25		-16	1.78882	1.16092e-09
-11.8	0.57741	0.00526		-14.3	3.4375	2.02137e-25		-16	1.80745	7.96348e-10
-11.8	0.60251	0.00466		-14.3	3.45833	1.08859e-25		-16	1.82609	5.44184e-10
-11.8	0.62762	0.0043		-14.3	3.47917	5.84245e-26		-16	1.84472	3.70449e-10
-11.8	0.65272	0.00412		-14.3	3.5	3.12494e-26		-16	1.86335	2.51216e-10
-11.8	0.67782	0.00403		-14.3	3.52083	1.66571e-26		-16	1.88199	1.69708e-10
-11.8	0.70293	0.00393		-14.3	3.54167	8.84853e-27		-16	1.90062	1.14207e-10
-11.8	0.72803	0.00381		-14.3	3.5625	4.68438e-27		-16	1.91926	7.65629e-11
-11.8	0.75314	0.00365		-14.3	3.58333	2.47139e-27		-16	1.93789	5.11303e-11
-11.8	0.77824	0.00349		-14.3	3.60417	1.29939e-27		-16	1.95652	3.40153e-11
-11.8	0.80335	0.00333		-14.3	3.625	6.80838e-28		-16	1.97516	2.25427e-11
-11.8	0.82845	0.00317		-14.3	3.64583	3.55511e-28		-16	1.99379	1.48826e-11
-11.8	0.85356	0.00302		-14.3	3.66667	1.84998e-28		-16	2.01242	9.78798e-12
-11.8	0.87866	0.00287		-14.3	3.6875	9.59365e-29		-16	2.03106	6.41286e-12
-11.8	0.90377	0.00272		-14.3	3.70833	4.95796e-29		-16	2.04969	4.1856e-12
-11.8	0.92887	0.00255		-14.3	3.72917	2.55343e-29		-16	2.06832	2.72154e-12
-11.8	0.95398	0.00238		-14.3	3.75	1.31052e-29		-16	2.08696	1.76289e-12
-11.8	0.97908	0.0022		-14.3	3.77083	6.70294e-30		-16	2.10559	1.13762e-12
-11.8	1.00418	0.00202		-14.3	3.79167	3.41652e-30		-16	2.12422	7.31357e-13
-11.8	1.02929	0.00184		-14.3	3.8125	1.73541e-30		-16	2.14286	4.68414e-13
-11.8	1.05439	0.00166		-14.3	3.83333	8.78446e-31		-16	2.16149	2.98884e-13
-11.8	1.0795	0.00149		-14.3	3.85417	4.43124e-31		-16	2.18012	1.89999e-13
-11.8	1.1046	0.00132		-14.3	3.875	2.22757e-31		-16	2.19876	1.20332e-13
-11.8	1.12971	0.00116		-14.3	3.89583	1.11592e-31		-16	2.21739	7.59278e-14
-11.8	1.15481	0.00101		-14.3	3.91667	5.57095e-32		-16	2.23603	4.77322e-14
-11.8	1.17992	0.000876897		-14.3	3.9375	2.77153e-32		-16	2.25466	2.98965e-14
-11.8	1.20502	0.000751622		-14.3	3.95833	1.37405e-32		-16	2.27329	1.86566e-14
-11.8	1.23013	0.000638555		-14.3	3.97917	6.78861e-33		-16	2.29193	1.16e-14
-11.8	1.25523	0.000537803		-14.3	4	3.34235e-33		-16	2.31056	7.18613e-15
-11.8	1.28034	0.000449137		-14.3	4.02083	1.63989e-33		-16	2.32919	4.43564e-15
-11.8	1.30544	0.000372044		-14.3	4.04167	8.01809e-34		-16	2.34783	2.72801e-15
-11.8	1.33054	0.000305783		-14.3	4.0625	3.90679e-34		-16	2.36646	1.67174e-15
-11.8	1.35565	0.000249454		-14.3	4.08333	1.89697e-34		-16	2.38509	1.02079e-15
-11.8	1.38075	0.000202061		-14.3	4.10417	9.17896e-35		-16	2.40373	6.21085e-16
-11.8	1.40586	0.000162573		-14.3	4.125	4.42607e-35		-16	2.42236	3.76549e-16
-11.8	1.43096	0.000129969		-14.3	4.14583	2.12685e-35		-16	2.44099	2.27486e-16
-11.8	1.45607	0.000103277		-14.3	4.16667	1.01846e-35		-16	2.45963	1.36948e-16
-11.8	1.48117	8.15982e-05		-14.3	4.1875	4.86012e-36		-16	2.47826	8.21553e-17
-11.8	1.50628	6.41205e-05		-14.3	4.20833	2.31122e-36		-16	2.49689	4.91131e-17
-11.8	1.53138	5.0127e-05		-14.3	4.22917	1.09529e-36		-16	2.51553	2.92584e-17
-11.8	1.55649	3.89952e-05		-14.3	4.25	5.17258e-37		-16	2.53416	1.73701e-17
-11.8	1.58159	3.01934e-05		-14.3	4.27083	2.43433e-37		-16	2.5528	1.02768e-17
-11.8	1.6067	2.32732e-05		-14.3	4.29167	1.14168e-37		-16	2.57143	6.05937e-18
-11.8	1.6318	1.78614e-05		-14.3	4.3125	5.33584e-38		-16	2.59006	3.56054e-18
-11.8	1.6569	1.36507e-05		-14.3	4.33333	2.48516e-38		-16	2.6087	2.08512e-18
-11.8	1.68201	1.03901e-05		-14.3	4.35417	1.15345e-38		-16	2.62733	1.21697e-18
-11.8	1.70711	7.87691e-06		-14.3	4.375	5.33508e-39		-16	2.64596	7.07891e-19
-11.8	1.73222	5.94835e-06		-14.3	4.39583	2.4591e-39		-16	2.6646	4.10393e-19
-11.8	1.75732	4.47472e-06		-14.3	4.41667	1.12955e-39		-16	2.68323	2.3713e-19
-11.8	1.78243	3.3534e-06		-14.3	4.4375	5.17048e-40		-16	2.70186	1.36563e-19
-11.8	1.80753	2.50361e-06		-14.3	4.45833	2.35858e-40		-16	2.7205	7.83868e-20
-11.8	1.83264	1.86219e-06		-14.3	4.47917	1.07218e-40		-16	2.73913	4.4846e-20
-11.8	1.85774	1.37993e-06		-14.3	4.5	4.85716e-41		-16	2.75776	2.55729e-20
-11.8	1.88285	1.01877e-06		-14.3	4.52083	2.19277e-41		-16	2.7764	1.4535e-20
-11.8	1.90795	7.49346e-07		-14.3	4.54167	9.86508e-42		-16	2.79503	8.23452e-21
-11.8	1.93305	5.49131e-07		-14.3	4.5625	4.42289e-42		-16	2.81367	4.64996e-21
-11.8	1.95816	4.00921e-07		-14.3	4.58333	1.97611e-42		-16	2.8323	2.6173e-21
-11.8	1.98326	2.9163e-07		-14.3	4.60417	8.7986e-43		-16	2.85093	1.46843e-21
-11.8	2.00837	2.11348e-07		-14.3	4.625	3.90405e-43		-16	2.86957	8.21209e-22
-11.8	2.03347	1.52602e-07		-14.3	4.64583	1.7263e-43		-16	2.8882	4.57779e-22
-11.8	2.05858	1.09779e-07		-14.3	4.66667	7.6071e-44		-16	2.90683	2.54369e-22
-11.8	2.08368	7.86835e-08		-14.3	4.6875	3.34058e-44		-16	2.92547	1.40889e-22
-11.8	2.10879	5.61898e-08		-14.3	4.70833	1.46193e-44		-16	2.9441	7.77854e-23
-11.8	2.13389	3.99804e-08		-14.3	4.72917	6.37574e-45		-16	2.96273	4.28083e-23
-11.8	2.159	2.8344e-08		-14.3	4.75	2.771e-45		-16	2.98137	2.34837e-23
-11.8	2.1841	2.0022e-08		-14.3	4.77083	1.20018e-45		-16	3	1.28415e-23
-11.8	2.20921	1.40928e-08		-14.3	4.79167	5.18034e-46		-16	3.01863	6.99963e-24
-11.8	2.23431	9.88413e-09		-14.3	4.8125	2.2283e-46		-16	3.03727	3.80314e-24
-11.8	2.25941	6.90786e-09		-14.3	4.83333	9.55193e-47		-16	3.0559	2.05977e-24
-11.8	2.28452	4.81088e-09		-14.3	4.85417	4.0805e-47		-16	3.07453	1.11199e-24
-11.8	2.30962	3.33881e-09		-14.3	4.875	1.73716e-47		-16	3.09317	5.98397e-25
-11.8	2.33473	2.30918e-09		-14.3	4.89583	7.37006e-48		-16	3.1118	3.20983e-25
-11.8	2.35983	1.5916e-09		-14.3	4.91667	3.11607e-48		-16	3.13044	1.71623e-25
-11.8	2.38494	1.09329e-09		-14.3	4.9375	1.31295e-48		-16	3.14907	9.1468e-26
-11.8	2.41004	7.48467e-10		-14.3	4.95833	5.51308e-49		-16	3.1677	4.85915e-26
-11.8	2.43515	5.10689e-10		-14.3	4.97917	2.307e-49		-16	3.18634	2.57304e-26
-11.8	2.46025	3.47296e-10		-14.3	5	9.62067e-50		-16	3.20497	1.35808e-26
-11.8	2.48536	2.35404e-10		-14.3	5.02083	3.99825e-50		-16	3.2236	7.14483e-27
-11.8	2.51046	1.59042e-10		-14.3	5.04167	1.65593e-50		-16	3.24224	3.74667e-27
-11.8	2.53557	1.07103e-10		-14.3	5.0625	6.83469e-51		-16	3.26087	1.95831e-27
-11.8	2.56067	7.18939e-11		-14.3	5.08333	2.81128e-51		-16	3.2795	1.02023e-27
-11.8	2.58577	4.81056e-11		-14.3	5.10417	1.15238e-51		-16	3.29814	5.29778e-28
-11.8	2.61088	3.20864e-11		-14.3	5.125	4.70754e-52		-16	3.31677	2.74197e-28
-11.8	2.63598	2.13341e-11		-14.3	5.14583	1.91646e-52		-16	3.3354	1.41449e-28
-11.8	2.66109	1.41405e-11		-14.3	5.16667	7.77523e-53		-16	3.35404	7.27291e-29
-11.8	2.68619	9.34329e-12		-14.3	5.1875	3.14365e-53		-16	3.37267	3.72717e-29
-11.8	2.7113	6.15436e-12		-14.3	5.20833	1.26667e-53		-16	3.3913	1.90376e-29
-11.8	2.7364	4.0413e-12		-14.3	5.22917	5.08625e-54		-16	3.40994	9.69178e-30
-11.8	2.76151	2.64556e-12		-14.3	5.25	2.03536e-54		-16	3.42857	4.91757e-30
-11.8	2.78661	1.72654e-12		-14.3	5.27083	8.11691e-55		-16	3.44721	2.48685e-30
-11.8	2.81172	1.12331e-12		-14.3	5.29167	3.22588e-55		-16	3.46584	1.25343e-30
-11.8	2.83682	7.28603e-13		-14.3	5.3125	1.27765e-55		-16	3.48447	6.29644e-31
-11.8	2.86193	4.7114e-13		-14.3	5.33333	5.04296e-56		-16	3.50311	3.15236e-31
-11.8	2.88703	3.03723e-13		-14.3	5.35417	1.98365e-56		-16	3.52174	1.57296e-31
-11.8	2.91213	1.95198e-13		-14.3	5.375	7.7759e-57		-16	3.54037	7.82239e-32
-11.8	2.93724	1.25066e-13		-14.3	5.39583	3.03769e-57		-16	3.55901	3.87701e-32
-11.8	2.96234	7.98865e-14		-14.3	5.41667	1.18261e-57		-16	3.57764	1.91509e-32
-11.8	2.98745	5.08711e-14		-14.3	5.4375	4.58827e-58		-16	3.59627	9.4279e-33
-11.8	3.01255	3.22947e-14		-14.3	5.45833	1.77403e-58		-16	3.61491	4.62562e-33
-11.8	3.03766	2.04386e-14		-14.3	5.47917	6.83564e-59		-16	3.63354	2.26179e-33
-11.8	3.06276	1.28953e-14		-14.3	5.5	2.62484e-59		-16	3.65217	1.1022e-33
-11.8	3.08787	8.11076e-15		-14.3	5.52083	1.00446e-59		-16	3.67081	5.35298e-34
-11.8	3.11297	5.08561e-15		-14.3	5.54167	3.83059e-60		-16	3.68944	2.5909e-34
-11.8	3.13808	3.17886e-15		-14.3	5.5625	1.45581e-60		-16	3.70808	1.24976e-34
-11.8	3.16318	1.9808e-15		-14.3	5.58333	5.51377e-61		-16	3.72671	6.0079e-35
-11.8	3.18829	1.23041e-15		-14.3	5.60417	2.08111e-61		-16	3.74534	2.8783e-35
-11.8	3.21339	7.61889e-16		-14.3	5.625	7.82794e-62		-16	3.76398	1.37425e-35
-11.8	3.23849	4.70287e-16		-14.3	5.64583	2.93429e-62		-16	3.78261	6.53896e-36
-11.8	3.2636	2.89374e-16		-14.3	5.66667	1.09613e-62		-16	3.80124	3.10074e-36
-11.8	3.2887	1.77491e-16		-14.3	5.6875	4.08057e-63		-16	3.81988	1.46533e-36
-11.8	3.31381	1.0852e-16		-14.3	5.70833	1.51385e-63		-16	3.83851	6.90104e-37
-11.8	3.33891	6.61384e-17		-14.3	5.72917	5.59692e-64		-16	3.85714	3.23895e-37
-11.8	3.36402	4.01796e-17		-14.3	5.75	2.06213e-64		-16	3.87578	1.51496e-37
-11.8	3.38912	2.43311e-17		-14.3	5.77083	7.57151e-65		-16	3.89441	7.06166e-38
-11.8	3.41423	1.46865e-17		-14.3	5.79167	2.77045e-65		-16	3.91304	3.28034e-38
-11.8	3.43933	8.83625e-18		-14.3	5.8125	1.01023e-65		-16	3.93168	1.51857e-38
-11.8	3.46444	5.2992e-18		-14.3	5.83333	3.67102e-66		-16	3.95031	7.00579e-39
-11.8	3.48954	3.16767e-18		-14.3	5.85417	1.3294e-66		-16	3.96894	3.22094e-39
-11.8	3.51464	1.88736e-18		-14.3	5.875	4.79756e-67		-16	3.98758	1.47574e-39
-11.8	3.53975	1.12086e-18		-14.3	5.89583	1.72538e-67		-16	4.00621	6.73815e-40
-11.8	3.56485	6.63471e-19		-14.3	5.91667	6.18369e-68		-16	4.02485	3.066e-40
-11.8	3.58996	3.91443e-19		-14.3	5.9375	2.20855e-68		-16	4.04348	1.39029e-40
-11.8	3.61506	2.3019e-19		-14.3	5.95833	7.86077e-69		-16	4.06211	6.28255e-41
-11.8	3.64017	1.34919e-19		-14.3	5.97917	2.78817e-69		-16	4.08075	2.82922e-41
-11.8	3.66527	7.88176e-20		-14.3	6	9.85527e-70		-16	4.09938	1.26968e-41
-11.8	3.69038	4.58919e-20		-14.25	0	0.000138243		-16	4.11801	5.67835e-42
-11.8	3.71548	2.66323e-20		-14.25	0.02083	0.000392841		-16	4.13665	2.53073e-42
-11.8	3.74059	1.54042e-20		-14.25	0.04167	0.000849703		-16	4.15528	1.124e-42
-11.8	3.76569	8.88026e-21		-14.25	0.0625	0.00136		-16	4.17391	4.97488e-43
-11.8	3.7908	5.10227e-21		-14.25	0.08333	0.00181		-16	4.19255	2.19429e-43
-11.8	3.8159	2.92181e-21		-14.25	0.10417	0.00212		-16	4.21118	9.64498e-44
-11.8	3.841	1.66759e-21		-14.25	0.125	0.00225		-16	4.22981	4.22476e-44
-11.8	3.86611	9.48576e-22		-14.25	0.14583	0.00217		-16	4.24845	1.84415e-44
-11.8	3.89121	5.37774e-22		-14.25	0.16667	0.00193		-16	4.26708	8.02203e-45
-11.8	3.91632	3.03858e-22		-14.25	0.1875	0.0016		-16	4.28571	3.47748e-45
-11.8	3.94142	1.71112e-22		-14.25	0.20833	0.00133		-16	4.30435	1.50224e-45
-11.8	3.96653	9.60355e-23		-14.25	0.22917	0.00129		-16	4.32298	6.467e-46
-11.8	3.99163	5.3718e-23		-14.25	0.25	0.00148		-16	4.34162	2.77433e-46
-11.8	4.01674	2.99463e-23		-14.25	0.27083	0.00176		-16	4.36025	1.18606e-46
-11.8	4.04184	1.6638e-23		-14.25	0.29167	0.00199		-16	4.37888	5.05293e-47
-11.8	4.06695	9.21284e-24		-14.25	0.3125	0.00211		-16	4.39752	2.14521e-47
-11.8	4.09205	5.08413e-24		-14.25	0.33333	0.00211		-16	4.41615	9.07586e-48
-11.8	4.11716	2.79622e-24		-14.25	0.35417	0.00202		-16	4.43478	3.82643e-48
-11.8	4.14226	1.53269e-24		-14.25	0.375	0.00188		-16	4.45342	1.60764e-48
-11.8	4.16736	8.37269e-25		-14.25	0.39583	0.00174		-16	4.47205	6.73089e-49
-11.8	4.19247	4.5583e-25		-14.25	0.41667	0.00163		-16	4.49068	2.8083e-49
-11.8	4.21757	2.47325e-25		-14.25	0.4375	0.00155		-16	4.50932	1.16762e-49
-11.8	4.24268	1.33738e-25		-14.25	0.45833	0.0015		-16	4.52795	4.83782e-50
-11.8	4.26778	7.20723e-26		-14.25	0.47917	0.00145		-16	4.54658	1.99748e-50
-11.8	4.29289	3.87082e-26		-14.25	0.5	0.00139		-16	4.56522	8.21868e-51
-11.8	4.31799	2.07186e-26		-14.25	0.52083	0.0013		-16	4.58385	3.36983e-51
-11.8	4.3431	1.10519e-26		-14.25	0.54167	0.0012		-16	4.60248	1.37689e-51
-11.8	4.3682	5.87539e-27		-14.25	0.5625	0.00109		-16	4.62112	5.6063e-52
-11.8	4.39331	3.11282e-27		-14.25	0.58333	0.000984227		-16	4.63975	2.27477e-52
-11.8	4.41841	1.64358e-27		-14.25	0.60417	0.000895001		-16	4.65839	9.19782e-53
-11.8	4.44352	8.64855e-28		-14.25	0.625	0.000826874		-16	4.67702	3.70609e-53
-11.8	4.46862	4.53538e-28		-14.25	0.64583	0.000779843		-16	4.69565	1.4881e-53
-11.8	4.49372	2.37029e-28		-14.25	0.66667	0.000749145		-16	4.71429	5.9543e-54
-11.8	4.51883	1.23453e-28		-14.25	0.6875	0.00072788		-16	4.73292	2.37418e-54
-11.8	4.54393	6.40797e-29		-14.25	0.70833	0.000709518		-16	4.75155	9.43363e-55
-11.8	4.56904	3.31476e-29		-14.25	0.72917	0.000689244		-16	4.77019	3.73532e-55
-11.8	4.59414	1.70882e-29		-14.25	0.75	0.000664203		-16	4.78882	1.47387e-55
-11.8	4.61925	8.77922e-30		-14.25	0.77083	0.000633195		-16	4.80745	5.79525e-56
-11.8	4.64435	4.49497e-30		-14.25	0.79167	0.000596251		-16	4.82609	2.27074e-56
-11.8	4.66946	2.29356e-30		-14.25	0.8125	0.000554223		-16	4.84472	8.86635e-57
-11.8	4.69456	1.16629e-30		-14.25	0.83333	0.000508455		-16	4.86335	3.44988e-57
-11.8	4.71967	5.91031e-31		-14.25	0.85417	0.000460504		-16	4.88199	1.33765e-57
-11.8	4.74477	2.98488e-31		-14.25	0.875	0.000411938		-16	4.90062	5.16849e-58
-11.8	4.76987	1.50229e-31		-14.25	0.89583	0.000364178		-16	4.91926	1.99006e-58
-11.8	4.79498	7.53509e-32		-14.25	0.91667	0.000318405		-16	4.93789	7.63567e-59
-11.8	4.82008	3.76646e-32		-14.25	0.9375	0.000275511		-16	4.95652	2.9195e-59
-11.8	4.84519	1.87624e-32		-14.25	0.95833	0.0002361		-16	4.97516	1.11237e-59
-11.8	4.87029	9.31429e-33		-14.25	0.97917	0.000200512		-16	4.99379	4.22349e-60
-11.8	4.8954	4.60808e-33		-14.25	1	0.000168862		-16	5.01242	1.59798e-60
-11.8	4.9205	2.27195e-33		-14.25	1.02083	0.000141095		-16	5.03106	6.02493e-61
-11.8	4.94561	1.11631e-33		-14.25	1.04167	0.000117028		-16	5.04969	2.26366e-61
-11.8	4.97071	5.46607e-34		-14.25	1.0625	9.63941e-05		-16	5.06832	8.47518e-62
-11.8	4.99582	2.66731e-34		-14.25	1.08333	7.88795e-05		-16	5.08696	3.16202e-62
-11.8	5.02092	1.29712e-34		-14.25	1.10417	6.41482e-05		-16	5.10559	1.1756e-62
-11.8	5.04603	6.28623e-35		-14.25	1.125	5.18628e-05		-16	5.12422	4.35543e-63
-11.8	5.07113	3.03603e-35		-14.25	1.14583	4.16979e-05		-16	5.14286	1.60798e-63
-11.8	5.09623	1.46126e-35		-14.25	1.16667	3.33498e-05		-16	5.16149	5.91574e-64
-11.8	5.12134	7.009e-36		-14.25	1.1875	2.65414e-05		-16	5.18012	2.16878e-64
-11.8	5.14644	3.35033e-36		-14.25	1.20833	2.10248e-05		-16	5.19876	7.92314e-65
-11.8	5.17155	1.59597e-36		-14.25	1.22917	1.65822e-05		-16	5.21739	2.88441e-65
-11.8	5.19665	7.57645e-37		-14.25	1.25	1.30249e-05		-16	5.23603	1.04639e-65
-11.8	5.22176	3.58435e-37		-14.25	1.27083	1.01916e-05		-16	5.25466	3.78274e-66
-11.8	5.24686	1.6899e-37		-14.25	1.29167	7.94587e-06		-16	5.27329	1.36269e-66
-11.8	5.27197	7.93985e-38		-14.25	1.3125	6.17397e-06		-16	5.29193	4.89172e-67
-11.8	5.29707	3.71765e-38		-14.25	1.33333	4.78168e-06		-16	5.31056	1.74986e-67
-11.8	5.32218	1.73471e-38		-14.25	1.35417	3.69183e-06		-16	5.32919	6.23767e-68
-11.8	5.34728	8.06659e-39		-14.25	1.375	2.84171e-06		-16	5.34783	2.21573e-68
-11.8	5.37239	3.73813e-39		-14.25	1.39583	2.18075e-06		-16	5.36646	7.84306e-69
-11.8	5.39749	1.72632e-39		-14.25	1.41667	1.66845e-06		-16	5.38509	2.7665e-69
-11.8	5.42259	7.94497e-40		-14.25	1.4375	1.27256e-06		-16	5.40373	9.72413e-70
-11.8	5.4477	3.64388e-40		-14.25	1.45833	9.67528e-07		-16	5.42236	3.40601e-70
-11.8	5.4728	1.66547e-40		-14.25	1.47917	7.33201e-07		-16	5.44099	1.18882e-70
-11.8	5.49791	7.58602e-41		-14.25	1.5	5.53738e-07		-16	5.45963	4.13487e-71
-11.8	5.52301	3.44343e-41		-14.25	1.52083	4.16729e-07		-16	5.47826	1.43312e-71
-11.8	5.54812	1.55765e-41		-14.25	1.54167	3.12478e-07		-16	5.49689	4.94968e-72
-11.8	5.57322	7.02182e-42		-14.25	1.5625	2.33428e-07		-16	5.51553	1.70351e-72
-11.8	5.59833	3.1545e-42		-14.25	1.58333	1.73706e-07		-16	5.53416	5.84237e-73
-11.8	5.62343	1.41226e-42		-14.25	1.60417	1.28757e-07		-16	5.5528	1.99667e-73
-11.8	5.64854	6.30081e-43		-14.25	1.625	9.50593e-08		-16	5.57143	6.79983e-74
-11.8	5.67364	2.80143e-43		-14.25	1.64583	6.98989e-08		-16	5.59006	2.30761e-74
-11.8	5.69875	1.24126e-43		-14.25	1.66667	5.11904e-08		-16	5.6087	7.80373e-75
-11.8	5.72385	5.48085e-44		-14.25	1.6875	3.73376e-08		-16	5.62733	2.62975e-75
-11.8	5.74895	2.41175e-44		-14.25	1.70833	2.71237e-08		-16	5.64596	8.83082e-76
-11.8	5.77406	1.05759e-44		-14.25	1.72917	1.96247e-08		-16	5.6646	2.95502e-76
-11.8	5.79916	4.62168e-45		-14.25	1.75	1.41424e-08		-16	5.68323	9.85355e-77
-11.8	5.82427	2.01272e-45		-14.25	1.77083	1.01513e-08		-16	5.70186	3.27415e-77
-11.8	5.84937	8.73509e-46		-14.25	1.79167	7.25804e-09		-16	5.7205	1.08412e-77
-11.8	5.87448	3.7779e-46		-14.25	1.8125	5.1693e-09		-16	5.73913	3.57708e-78
-11.8	5.89958	1.62829e-46		-14.25	1.83333	3.66755e-09		-16	5.75776	1.17612e-78
-11.8	5.92469	6.9938e-47		-14.25	1.85417	2.59221e-09		-16	5.7764	3.85345e-79
-11.8	5.94979	2.9936e-47		-14.25	1.875	1.82528e-09		-16	5.79503	1.25811e-79
-11.8	5.9749	1.27694e-47		-14.25	1.89583	1.28046e-09		-16	5.81367	4.09318e-80
-11.8	6	5.42812e-48		-14.25	1.91667	8.94942e-10		-16	5.8323	1.32701e-80
-11.75	0	0.00366		-14.25	1.9375	6.23196e-10		-16	5.85093	4.28708e-81
-11.75	0.02511	0.00787		-14.25	1.95833	4.32378e-10		-16	5.86957	1.38013e-81
-11.75	0.05021	0.00977		-14.25	1.97917	2.98895e-10		-16	5.8882	4.42741e-82
-11.75	0.07531	0.00952		-14.25	2	2.0587e-10		-16	5.90683	1.41531e-82
-11.75	0.10042	0.00789		-14.25	2.02083	1.41284e-10		-16	5.92547	4.50843e-83
-11.75	0.12552	0.00634		-14.25	2.04167	9.6609e-11		-16	5.9441	1.4311e-83
-11.75	0.15063	0.00711		-14.25	2.0625	6.58217e-11		-16	5.96273	4.52676e-84
-11.75	0.17573	0.00992		-14.25	2.08333	4.46836e-11		-16	5.98137	1.42684e-84
-11.75	0.20084	0.01287		-14.25	2.10417	3.02241e-11		-16	6	4.48162e-85
-11.75	0.22594	0.01487		-14.25	2.125	2.03698e-11		-15.95	0	0.000203692
-11.75	0.25105	0.01547		-14.25	2.14583	1.36787e-11		-15.95	0.01863	0.00105
-11.75	0.27615	0.01455		-14.25	2.16667	9.15226e-12		-15.95	0.03727	0.00275
-11.75	0.30126	0.01231		-14.25	2.1875	6.10152e-12		-15.95	0.0559	0.00464
-11.75	0.32636	0.00913		-14.25	2.20833	4.05298e-12		-15.95	0.07453	0.00637
-11.75	0.35146	0.00554		-14.25	2.22917	2.68248e-12		-15.95	0.09317	0.00767
-11.75	0.37657	0.00238		-14.25	2.25	1.769e-12		-15.95	0.1118	0.00834
-11.75	0.40167	0.00258		-14.25	2.27083	1.16238e-12		-15.95	0.13044	0.0083
-11.75	0.42678	0.00477		-14.25	2.29167	7.61025e-13		-15.95	0.14907	0.00758
-11.75	0.45188	0.00638		-14.25	2.3125	4.96462e-13		-15.95	0.1677	0.00633
-11.75	0.47699	0.00719		-14.25	2.33333	3.22708e-13		-15.95	0.18634	0.00484
-11.75	0.50209	0.00726		-14.25	2.35417	2.09015e-13		-15.95	0.20497	0.00363
-11.75	0.5272	0.00681		-14.25	2.375	1.34893e-13		-15.95	0.2236	0.00343
-11.75	0.5523	0.00607		-14.25	2.39583	8.67466e-14		-15.95	0.24224	0.00425
-11.75	0.57741	0.00531		-14.25	2.41667	5.55866e-14		-15.95	0.26087	0.00532
-11.75	0.60251	0.0047		-14.25	2.4375	3.54935e-14		-15.95	0.2795	0.00618
-11.75	0.62762	0.00434		-14.25	2.45833	2.25835e-14		-15.95	0.29814	0.00666
-11.75	0.65272	0.00416		-14.25	2.47917	1.43188e-14		-15.95	0.31677	0.00675
-11.75	0.67782	0.00407		-14.25	2.5	9.04681e-15		-15.95	0.3354	0.00652
-11.75	0.70293	0.00398		-14.25	2.52083	5.69595e-15		-15.95	0.35404	0.0061
-11.75	0.72803	0.00385		-14.25	2.54167	3.57374e-15		-15.95	0.37267	0.0056
-11.75	0.75314	0.0037		-14.25	2.5625	2.23445e-15		-15.95	0.3913	0.00515
-11.75	0.77824	0.00354		-14.25	2.58333	1.39225e-15		-15.95	0.40994	0.0048
-11.75	0.80335	0.00338		-14.25	2.60417	8.64493e-16		-15.95	0.42857	0.00456
-11.75	0.82845	0.00322		-14.25	2.625	5.34949e-16		-15.95	0.44721	0.00437
-11.75	0.85356	0.00308		-14.25	2.64583	3.29894e-16		-15.95	0.46584	0.00419
-11.75	0.87866	0.00293		-14.25	2.66667	2.02745e-16		-15.95	0.48447	0.00398
-11.75	0.90377	0.00277		-14.25	2.6875	1.24177e-16		-15.95	0.50311	0.00371
-11.75	0.92887	0.00261		-14.25	2.70833	7.57979e-17		-15.95	0.52174	0.0034
-11.75	0.95398	0.00243		-14.25	2.72917	4.61101e-17		-15.95	0.54037	0.00307
-11.75	0.97908	0.00225		-14.25	2.75	2.79553e-17		-15.95	0.55901	0.00274
-11.75	1.00418	0.00207		-14.25	2.77083	1.68912e-17		-15.95	0.57764	0.00244
-11.75	1.02929	0.00189		-14.25	2.79167	1.01717e-17		-15.95	0.59627	0.0022
-11.75	1.05439	0.00171		-14.25	2.8125	6.10462e-18		-15.95	0.61491	0.00201
-11.75	1.0795	0.00153		-14.25	2.83333	3.65143e-18		-15.95	0.63354	0.00187
-11.75	1.1046	0.00136		-14.25	2.85417	2.17673e-18		-15.95	0.65217	0.00178
-11.75	1.12971	0.0012		-14.25	2.875	1.29327e-18		-15.95	0.67081	0.00171
-11.75	1.15481	0.00105		-14.25	2.89583	7.65797e-19		-15.95	0.68944	0.00165
-11.75	1.17992	0.000908824		-14.25	2.91667	4.51941e-19		-15.95	0.70808	0.0016
-11.75	1.20502	0.000780269		-14.25	2.9375	2.65824e-19		-15.95	0.72671	0.00154
-11.75	1.23013	0.000663998		-14.25	2.95833	1.5583e-19		-15.95	0.74534	0.00146
-11.75	1.25523	0.000560171		-14.25	2.97917	9.1044e-20		-15.95	0.76398	0.00138
-11.75	1.28034	0.000468611		-14.25	3	5.30149e-20		-15.95	0.78261	0.00128
-11.75	1.30544	0.000388839		-14.25	3.02083	3.07674e-20		-15.95	0.80124	0.00118
-11.75	1.33054	0.000320138		-14.25	3.04167	1.77962e-20		-15.95	0.81988	0.00108
-11.75	1.35565	0.000261619		-14.25	3.0625	1.02592e-20		-15.95	0.83851	0.000973044
-11.75	1.38075	0.000212286		-14.25	3.08333	5.8944e-21		-15.95	0.85714	0.000869159
-11.75	1.40586	0.000171101		-14.25	3.10417	3.37531e-21		-15.95	0.87578	0.000768866
-11.75	1.43096	0.000137031		-14.25	3.125	1.92633e-21		-15.95	0.89441	0.000673855
-11.75	1.45607	0.000109085		-14.25	3.14583	1.0957e-21		-15.95	0.91304	0.000585347
-11.75	1.48117	8.63432e-05		-14.25	3.16667	6.21152e-22		-15.95	0.93168	0.000504136
-11.75	1.50628	6.79739e-05		-14.25	3.1875	3.5095e-22		-15.95	0.95031	0.000430635
-11.75	1.53138	5.32382e-05		-14.25	3.20833	1.97622e-22		-15.95	0.96894	0.000364943
-11.75	1.55649	4.14935e-05		-14.25	3.22917	1.10908e-22		-15.95	0.98758	0.000306908
-11.75	1.58159	3.21889e-05		-14.25	3.25	6.20346e-23		-15.95	1.00621	0.000256189
-11.75	1.6067	2.48593e-05		-14.25	3.27083	3.45814e-23		-15.95	1.02485	0.000212313
-11.75	1.6318	1.9116e-05		-14.25	3.29167	1.92127e-23		-15.95	1.04348	0.000174721
-11.75	1.6569	1.46385e-05		-14.25	3.3125	1.06383e-23		-15.95	1.06211	0.000142807
-11.75	1.68201	1.11644e-05		-14.25	3.33333	5.87068e-24		-15.95	1.08075	0.000115949
-11.75	1.70711	8.48123e-06		-14.25	3.35417	3.22879e-24		-15.95	1.09938	9.35359e-05
-11.75	1.73222	6.41798e-06		-14.25	3.375	1.7698e-24		-15.95	1.11801	7.49829e-05
-11.75	1.75732	4.83817e-06		-14.25	3.39583	9.66809e-25		-15.95	1.13665	5.97444e-05
-11.75	1.78243	3.63351e-06		-14.25	3.41667	5.26365e-25		-15.95	1.15528	4.73218e-05
-11.75	1.80753	2.71862e-06		-14.25	3.4375	2.85603e-25		-15.95	1.17391	3.72679e-05
-11.75	1.83264	2.02656e-06		-14.25	3.45833	1.54442e-25		-15.95	1.19255	2.91875e-05
-11.75	1.85774	1.50509e-06		-14.25	3.47917	8.32328e-26		-15.95	1.21118	2.27368e-05
-11.75	1.88285	1.11368e-06		-14.25	3.5	4.47043e-26		-15.95	1.22981	1.76202e-05
-11.75	1.90795	8.21035e-07		-14.25	3.52083	2.39291e-26		-15.95	1.24845	1.35868e-05
-11.75	1.93305	6.03063e-07		-14.25	3.54167	1.27652e-26		-15.95	1.26708	1.04264e-05
-11.75	1.95816	4.41333e-07		-14.25	3.5625	6.78656e-27		-15.95	1.28571	7.96388e-06
-11.75	1.98326	3.21791e-07		-14.25	3.58333	3.59576e-27		-15.95	1.30435	6.05572e-06
-11.75	2.00837	2.33769e-07		-14.25	3.60417	1.89868e-27		-15.95	1.32298	4.58482e-06
-11.75	2.03347	1.69203e-07		-14.25	3.625	9.99147e-28		-15.95	1.34162	3.45665e-06
-11.75	2.05858	1.22023e-07		-14.25	3.64583	5.23991e-28		-15.95	1.36025	2.59549e-06
-11.75	2.08368	8.7678e-08		-14.25	3.66667	2.73863e-28		-15.95	1.37888	1.94118e-06
-11.75	2.10879	6.27712e-08		-14.25	3.6875	1.42645e-28		-15.95	1.39752	1.44622e-06
-11.75	2.13389	4.47774e-08		-14.25	3.70833	7.40447e-29		-15.95	1.41615	1.07341e-06
-11.75	2.159	3.18268e-08		-14.25	3.72917	3.83039e-29		-15.95	1.43478	7.93757e-07
-11.75	2.1841	2.2541e-08		-14.25	3.75	1.97471e-29		-15.95	1.45342	5.84824e-07
-11.75	2.20921	1.59076e-08		-14.25	3.77083	1.01455e-29		-15.95	1.47205	4.29335e-07
-11.75	2.23431	1.11867e-08		-14.25	3.79167	5.19463e-30		-15.95	1.49068	3.1406e-07
-11.75	2.25941	7.83926e-09		-14.25	3.8125	2.6506e-30		-15.95	1.50932	2.28921e-07
-11.75	2.28452	5.47436e-09		-14.25	3.83333	1.34785e-30		-15.95	1.52795	1.6627e-07
-11.75	2.30962	3.8097e-09		-14.25	3.85417	6.83038e-31		-15.95	1.54658	1.20338e-07
-11.75	2.33473	2.64215e-09		-14.25	3.875	3.44949e-31		-15.95	1.56522	8.67857e-08
-11.75	2.35983	1.8262e-09		-14.25	3.89583	1.73609e-31		-15.95	1.58385	6.23653e-08
-11.75	2.38494	1.25798e-09		-14.25	3.91667	8.70752e-32		-15.95	1.60248	4.46562e-08
-11.75	2.41004	8.63662e-10		-14.25	3.9375	4.35233e-32		-15.95	1.62112	3.18608e-08
-11.75	2.43515	5.90982e-10		-14.25	3.95833	2.16797e-32		-15.95	1.63975	2.26494e-08
-11.75	2.46025	4.03066e-10		-14.25	3.97917	1.07619e-32		-15.95	1.65839	1.60426e-08
-11.75	2.48536	2.74006e-10		-14.25	4	5.32389e-33		-15.95	1.67702	1.13214e-08
-11.75	2.51046	1.85668e-10		-14.25	4.02083	2.62466e-33		-15.95	1.69565	7.96023e-09
-11.75	2.53557	1.25406e-10		-14.25	4.04167	1.28949e-33		-15.95	1.71429	5.57622e-09
-11.75	2.56067	8.44335e-11		-14.25	4.0625	6.31349e-34		-15.95	1.73292	3.89167e-09
-11.75	2.58577	5.66676e-11		-14.25	4.08333	3.08051e-34		-15.95	1.75155	2.70586e-09
-11.75	2.61088	3.79129e-11		-14.25	4.10417	1.49788e-34		-15.95	1.77019	1.87432e-09
-11.75	2.63598	2.52861e-11		-14.25	4.125	7.25832e-35		-15.95	1.78882	1.29343e-09
-11.75	2.66109	1.68122e-11		-14.25	4.14583	3.50508e-35		-15.95	1.80745	8.89196e-10
-11.75	2.68619	1.11435e-11		-14.25	4.16667	1.68679e-35		-15.95	1.82609	6.08984e-10
-11.75	2.7113	7.36347e-12		-14.25	4.1875	8.08963e-36		-15.95	1.84472	4.15493e-10
-11.75	2.7364	4.85075e-12		-14.25	4.20833	3.86633e-36		-15.95	1.86335	2.82402e-10
-11.75	2.76151	3.18572e-12		-14.25	4.22917	1.8415e-36		-15.95	1.88199	1.91213e-10
-11.75	2.78661	2.08583e-12		-14.25	4.25	8.74074e-37		-15.95	1.90062	1.28977e-10
-11.75	2.81172	1.36154e-12		-14.25	4.27083	4.13455e-37		-15.95	1.91926	8.6666e-11
-11.75	2.83682	8.86056e-13		-14.25	4.29167	1.949e-37		-15.95	1.93789	5.80138e-11
-11.75	2.86193	5.74875e-13		-14.25	4.3125	9.15585e-38		-15.95	1.95652	3.86864e-11
-11.75	2.88703	3.7185e-13		-14.25	4.33333	4.28638e-38		-15.95	1.97516	2.57e-11
-11.75	2.91213	2.39797e-13		-14.25	4.35417	1.9998e-38		-15.95	1.99379	1.70081e-11
-11.75	2.93724	1.54171e-13		-14.25	4.375	9.29795e-39		-15.95	2.01242	1.12132e-11
-11.75	2.96234	9.88188e-14		-14.25	4.39583	4.30817e-39		-15.95	2.03106	7.36472e-12
-11.75	2.98745	6.31475e-14		-14.25	4.41667	1.98932e-39		-15.95	2.04969	4.81882e-12
-11.75	3.01255	4.02299e-14		-14.25	4.4375	9.15424e-40		-15.95	2.06832	3.14112e-12
-11.75	3.03766	2.55514e-14		-14.25	4.45833	4.19803e-40		-15.95	2.08696	2.03982e-12
-11.75	3.06276	1.6179e-14		-14.25	4.47917	1.91856e-40		-15.95	2.10559	1.31968e-12
-11.75	3.08787	1.02131e-14		-14.25	4.5	8.73803e-41		-15.95	2.12422	8.5058e-13
-11.75	3.11297	6.42726e-15		-14.25	4.52083	3.96605e-41		-15.95	2.14286	5.46184e-13
-11.75	3.13808	4.03231e-15		-14.25	4.54167	1.79395e-41		-15.95	2.16149	3.49417e-13
-11.75	3.16318	2.52196e-15		-14.25	4.5625	8.08673e-42		-15.95	2.18012	2.22707e-13
-11.75	3.18829	1.57244e-15		-14.25	4.58333	3.63281e-42		-15.95	2.19876	1.41421e-13
-11.75	3.21339	9.77364e-16		-14.25	4.60417	1.62638e-42		-15.95	2.21739	8.94729e-14
-11.75	3.23849	6.05595e-16		-14.25	4.625	7.25624e-43		-15.95	2.23603	5.63988e-14
-11.75	3.2636	3.74064e-16		-14.25	4.64583	3.22635e-43		-15.95	2.25466	3.54206e-14
-11.75	3.2887	2.30327e-16		-14.25	4.66667	1.42962e-43		-15.95	2.27329	2.21643e-14
-11.75	3.31381	1.41375e-16		-14.25	4.6875	6.31309e-44		-15.95	2.29193	1.38188e-14
-11.75	3.33891	8.65022e-17		-14.25	4.70833	2.77827e-44		-15.95	2.31056	8.58443e-15
-11.75	3.36402	5.27597e-17		-14.25	4.72917	1.21848e-44		-15.95	2.32919	5.31354e-15
-11.75	3.38912	3.2077e-17		-14.25	4.75	5.32569e-45		-15.95	2.34783	3.27713e-15
-11.75	3.41423	1.94401e-17		-14.25	4.77083	2.31977e-45		-15.95	2.36646	2.01394e-15
-11.75	3.43933	1.17439e-17		-14.25	4.79167	1.007e-45		-15.95	2.38509	1.23325e-15
-11.75	3.46444	7.07183e-18		-14.25	4.8125	4.35638e-46		-15.95	2.40373	7.52506e-16
-11.75	3.48954	4.24475e-18		-14.25	4.83333	1.87818e-46		-15.95	2.42236	4.57546e-16
-11.75	3.51464	2.53962e-18		-14.25	4.85417	8.06977e-47		-15.95	2.44099	2.77224e-16
-11.75	3.53975	1.51454e-18		-14.25	4.875	3.45542e-47		-15.95	2.45963	1.6738e-16
-11.75	3.56485	9.00293e-19		-14.25	4.89583	1.47454e-47		-15.95	2.47826	1.00708e-16
-11.75	3.58996	5.33425e-19		-14.25	4.91667	6.27085e-48		-15.95	2.49689	6.03827e-17
-11.75	3.61506	3.15027e-19		-14.25	4.9375	2.65774e-48		-15.95	2.51553	3.60797e-17
-11.75	3.64017	1.8544e-19		-14.25	4.95833	1.12257e-48		-15.95	2.53416	2.14842e-17
-11.75	3.66527	1.08802e-19		-14.25	4.97917	4.72535e-49		-15.95	2.5528	1.27494e-17
-11.75	3.69038	6.36279e-20		-14.25	5	1.9823e-49		-15.95	2.57143	7.54015e-18
-11.75	3.71548	3.70877e-20		-14.25	5.02083	8.28746e-50		-15.95	2.59006	4.44426e-18
-11.75	3.74059	2.15469e-20		-14.25	5.04167	3.45295e-50		-15.95	2.6087	2.61067e-18
-11.75	3.76569	1.24769e-20		-14.25	5.0625	1.43376e-50		-15.95	2.62733	1.52844e-18
-11.75	3.7908	7.201e-21		-14.25	5.08333	5.93309e-51		-15.95	2.64596	8.91851e-19
-11.75	3.8159	4.14232e-21		-14.25	5.10417	2.44682e-51		-15.95	2.6646	5.1867e-19
-11.75	3.841	2.37496e-21		-14.25	5.125	1.00564e-51		-15.95	2.68323	3.00643e-19
-11.75	3.86611	1.35715e-21		-14.25	5.14583	4.11907e-52		-15.95	2.70186	1.73692e-19
-11.75	3.89121	7.72961e-22		-14.25	5.16667	1.68141e-52		-15.95	2.7205	1.00019e-19
-11.75	3.91632	4.38776e-22		-14.25	5.1875	6.84018e-53		-15.95	2.73913	5.74065e-20
-11.75	3.94142	2.48246e-22		-14.25	5.20833	2.77319e-53		-15.95	2.75776	3.28417e-20
-11.75	3.96653	1.39982e-22		-14.25	5.22917	1.12049e-53		-15.95	2.7764	1.87275e-20
-11.75	3.99163	7.8671e-23		-14.25	5.25	4.51187e-54		-15.95	2.79503	1.06446e-20
-11.75	4.01674	4.40662e-23		-14.25	5.27083	1.8106e-54		-15.95	2.81367	6.0308e-21
-11.75	4.04184	2.46005e-23		-14.25	5.29167	7.24112e-55		-15.95	2.8323	3.40583e-21
-11.75	4.06695	1.36877e-23		-14.25	5.3125	2.88607e-55		-15.95	2.85093	1.91725e-21
-11.75	4.09205	7.59029e-24		-14.25	5.33333	1.14638e-55		-15.95	2.86957	1.07582e-21
-11.75	4.11716	4.19499e-24		-14.25	5.35417	4.538e-56		-15.95	2.8882	6.0175e-22
-11.75	4.14226	2.31072e-24		-14.25	5.375	1.79027e-56		-15.95	2.90683	3.3551e-22
-11.75	4.16736	1.26854e-24		-14.25	5.39583	7.0387e-57		-15.95	2.92547	1.8647e-22
-11.75	4.19247	6.94063e-25		-14.25	5.41667	2.75792e-57		-15.95	2.9441	1.03307e-22
-11.75	4.21757	3.78472e-25		-14.25	5.4375	1.07693e-57		-15.95	2.96273	5.70522e-23
-11.75	4.24268	2.05687e-25		-14.25	5.45833	4.19096e-58		-15.95	2.98137	3.14074e-23
-11.75	4.26778	1.11408e-25		-14.25	5.47917	1.62538e-58		-15.95	3	1.7235e-23
-11.75	4.29289	6.01397e-26		-14.25	5.5	6.28219e-59		-15.95	3.01863	9.42778e-24
-11.75	4.31799	3.2355e-26		-14.25	5.52083	2.41983e-59		-15.95	3.03727	5.14075e-24
-11.75	4.3431	1.73482e-26		-14.25	5.54167	9.28911e-60		-15.95	3.0559	2.79423e-24
-11.75	4.3682	9.27047e-27		-14.25	5.5625	3.55369e-60		-15.95	3.07453	1.51396e-24
-11.75	4.39331	4.9372e-27		-14.25	5.58333	1.35488e-60		-15.95	3.09317	8.17678e-25
-11.75	4.41841	2.62054e-27		-14.25	5.60417	5.14795e-61		-15.95	3.1118	4.40214e-25
-11.75	4.44352	1.38622e-27		-14.25	5.625	1.94933e-61		-15.95	3.13044	2.36243e-25
-11.75	4.46862	7.30808e-28		-14.25	5.64583	7.35612e-62		-15.95	3.14907	1.26375e-25
-11.75	4.49372	3.83975e-28		-14.25	5.66667	2.76647e-62		-15.95	3.1677	6.73866e-26
-11.75	4.51883	2.01063e-28		-14.25	5.6875	1.03686e-62		-15.95	3.18634	3.58171e-26
-11.75	4.54393	1.04927e-28		-14.25	5.70833	3.87278e-63		-15.95	3.20497	1.89762e-26
-11.75	4.56904	5.45723e-29		-14.25	5.72917	1.44159e-63		-15.95	3.2236	1.00214e-26
-11.75	4.59414	2.82867e-29		-14.25	5.75	5.34774e-64		-15.95	3.24224	5.27523e-27
-11.75	4.61925	1.46123e-29		-14.25	5.77083	1.97703e-64		-15.95	3.26087	2.7679e-27
-11.75	4.64435	7.52281e-30		-14.25	5.79167	7.28393e-65		-15.95	3.2795	1.4476e-27
-11.75	4.66946	3.85982e-30		-14.25	5.8125	2.67442e-65		-15.95	3.29814	7.54632e-28
-11.75	4.69456	1.97369e-30		-14.25	5.83333	9.78599e-66		-15.95	3.31677	3.92108e-28
-11.75	4.71967	1.0058e-30		-14.25	5.85417	3.56854e-66		-15.95	3.3354	2.03075e-28
-11.75	4.74477	5.10824e-31		-14.25	5.875	1.29684e-66		-15.95	3.35404	1.0483e-28
-11.75	4.76987	2.58555e-31		-14.25	5.89583	4.69666e-67		-15.95	3.37267	5.39375e-29
-11.75	4.79498	1.30424e-31		-14.25	5.91667	1.69513e-67		-15.95	3.3913	2.76609e-29
-11.75	4.82008	6.55665e-32		-14.25	5.9375	6.0971e-68		-15.95	3.40994	1.41388e-29
-11.75	4.84519	3.28496e-32		-14.25	5.95833	2.18551e-68		-15.95	3.42857	7.20314e-30
-11.75	4.87029	1.64021e-32		-14.25	5.97917	7.80709e-69		-15.95	3.44721	3.65759e-30
-11.75	4.8954	8.16184e-33		-14.25	6	2.77928e-69		-15.95	3.46584	1.85109e-30
-11.75	4.9205	4.04761e-33		-14.2	0	0.000138243		-15.95	3.48447	9.33723e-31
-11.75	4.94561	2.00045e-33		-14.2	0.02083	0.000392844		-15.95	3.50311	4.69421e-31
-11.75	4.97071	9.85323e-34		-14.2	0.04167	0.00084975		-15.95	3.52174	2.35212e-31
-11.75	4.99582	4.83669e-34		-14.2	0.0625	0.00136		-15.95	3.54037	1.17464e-31
-11.75	5.02092	2.36612e-34		-14.2	0.08333	0.00181		-15.95	3.55901	5.84652e-32
-11.75	5.04603	1.15357e-34		-14.2	0.10417	0.00212		-15.95	3.57764	2.90024e-32
-11.75	5.07113	5.60494e-35		-14.2	0.125	0.00225		-15.95	3.59627	1.43388e-32
-11.75	5.09623	2.71403e-35		-14.2	0.14583	0.00218		-15.95	3.61491	7.06533e-33
-11.75	5.12134	1.30972e-35		-14.2	0.16667	0.00193		-15.95	3.63354	3.46968e-33
-11.75	5.14644	6.29879e-36		-14.2	0.1875	0.00161		-15.95	3.65217	1.69818e-33
-11.75	5.17155	3.01894e-36		-14.2	0.20833	0.00133		-15.95	3.67081	8.28343e-34
-11.75	5.19665	1.44201e-36		-14.2	0.22917	0.00129		-15.95	3.68944	4.02689e-34
-11.75	5.22176	6.86437e-37		-14.2	0.25	0.00149		-15.95	3.70808	1.95101e-34
-11.75	5.24686	3.25648e-37		-14.2	0.27083	0.00176		-15.95	3.72671	9.42062e-35
-11.75	5.27197	1.53962e-37		-14.2	0.29167	0.00199		-15.95	3.74534	4.53342e-35
-11.75	5.29707	7.25428e-38		-14.2	0.3125	0.00211		-15.95	3.76398	2.1742e-35
-11.75	5.32218	3.40637e-38		-14.2	0.33333	0.00212		-15.95	3.78261	1.03919e-35
-11.75	5.34728	1.59406e-38		-14.2	0.35417	0.00203		-15.95	3.80124	4.95012e-36
-11.75	5.37239	7.43417e-39		-14.2	0.375	0.00189		-15.95	3.81988	2.34994e-36
-11.75	5.39749	3.45522e-39		-14.2	0.39583	0.00175		-15.95	3.83851	1.11178e-36
-11.75	5.42259	1.60042e-39		-14.2	0.41667	0.00163		-15.95	3.85714	5.24206e-37
-11.75	5.4477	7.38769e-40		-14.2	0.4375	0.00156		-15.95	3.87578	2.46321e-37
-11.75	5.4728	3.39858e-40		-14.2	0.45833	0.00151		-15.95	3.89441	1.1535e-37
-11.75	5.49791	1.55812e-40		-14.2	0.47917	0.00146		-15.95	3.91304	5.38335e-38
-11.75	5.52301	7.119e-41		-14.2	0.5	0.0014		-15.95	3.93168	2.50381e-38
-11.75	5.54812	3.24154e-41		-14.2	0.52083	0.00131		-15.95	3.95031	1.16055e-38
-11.75	5.57322	1.47095e-41		-14.2	0.54167	0.00121		-15.95	3.96894	5.36093e-39
-11.75	5.59833	6.65208e-42		-14.2	0.5625	0.0011		-15.95	3.98758	2.46791e-39
-11.75	5.62343	2.998e-42		-14.2	0.58333	0.000993857		-15.95	4.00621	1.13222e-39
-11.75	5.64854	1.34654e-42		-14.2	0.60417	0.000904107		-15.95	4.02485	5.17656e-40
-11.75	5.67364	6.02725e-43		-14.2	0.625	0.000835666		-15.95	4.04348	2.35865e-40
-11.75	5.69875	2.68865e-43		-14.2	0.64583	0.000788625		-15.95	4.06211	1.07101e-40
-11.75	5.72385	1.19526e-43		-14.2	0.66667	0.000758212		-15.95	4.08075	4.84656e-41
-11.75	5.74895	5.29543e-44		-14.2	0.6875	0.000737436		-15.95	4.09938	2.18566e-41
-11.75	5.77406	2.33805e-44		-14.2	0.70833	0.000719647		-15.95	4.11801	9.82284e-42
-11.75	5.79916	1.02877e-44		-14.2	0.72917	0.000699923		-15.95	4.13665	4.39946e-42
-11.75	5.82427	4.51126e-45		-14.2	0.75	0.000675326		-15.95	4.15528	1.96367e-42
-11.75	5.84937	1.97146e-45		-14.2	0.77083	0.000644604		-15.95	4.17391	8.73458e-43
-11.75	5.87448	8.58602e-46		-14.2	0.79167	0.000607758		-15.95	4.19255	3.87187e-43
-11.75	5.89958	3.72655e-46		-14.2	0.8125	0.000565631		-15.95	4.21118	1.71043e-43
-11.75	5.92469	1.61188e-46		-14.2	0.83333	0.000519575		-15.95	4.22981	7.52995e-44
-11.75	5.94979	6.9482e-47		-14.2	0.85417	0.000471169		-15.95	4.24845	3.30357e-44
-11.75	5.9749	2.98485e-47		-14.2	0.875	0.000422011		-15.95	4.26708	1.44436e-44
-11.75	6	1.27786e-47		-14.2	0.89583	0.000373555		-15.95	4.28571	6.29322e-45
-11.7	0	0.00366		-14.2	0.91667	0.000327017		-15.95	4.30435	2.73257e-45
-11.7	0.02511	0.00787		-14.2	0.9375	0.000283324		-15.95	4.32298	1.18242e-45
-11.7	0.05021	0.00977		-14.2	0.95833	0.000243107		-15.95	4.34162	5.09885e-46
-11.7	0.07531	0.00952		-14.2	0.97917	0.000206729		-15.95	4.36025	2.19116e-46
-11.7	0.10042	0.00789		-14.2	1	0.000174325		-15.95	4.37888	9.38372e-47
-11.7	0.12552	0.00635		-14.2	1.02083	0.000145852		-15.95	4.39752	4.00476e-47
-11.7	0.15063	0.00712		-14.2	1.04167	0.000121134		-15.95	4.41615	1.70324e-47
-11.7	0.17573	0.00994		-14.2	1.0625	9.99108e-05		-15.95	4.43478	7.21898e-48
-11.7	0.20084	0.01289		-14.2	1.08333	8.18688e-05		-15.95	4.45342	3.04911e-48
-11.7	0.22594	0.0149		-14.2	1.10417	6.66711e-05		-15.95	4.47205	1.28342e-48
-11.7	0.25105	0.0155		-14.2	1.125	5.39777e-05		-15.95	4.49068	5.38347e-49
-11.7	0.27615	0.01459		-14.2	1.14583	4.34596e-05		-15.95	4.50932	2.25037e-49
-11.7	0.30126	0.01235		-14.2	1.16667	3.48084e-05		-15.95	4.52795	9.37435e-50
-11.7	0.32636	0.00917		-14.2	1.1875	2.77422e-05		-15.95	4.54658	3.89157e-50
-11.7	0.35146	0.00556		-14.2	1.20833	2.20081e-05		-15.95	4.56522	1.60992e-50
-11.7	0.37657	0.00238		-14.2	1.22917	1.73833e-05		-15.95	4.58385	6.63714e-51
-11.7	0.40167	0.00258		-14.2	1.25	1.36746e-05		-15.95	4.60248	2.7268e-51
-11.7	0.42678	0.00478		-14.2	1.27083	1.07161e-05		-15.95	4.62112	1.1164e-51
-11.7	0.45188	0.00642		-14.2	1.29167	8.36767e-06		-15.95	4.63975	4.55492e-52
-11.7	0.47699	0.00723		-14.2	1.3125	6.51185e-06		-15.95	4.65839	1.85198e-52
-11.7	0.50209	0.00732		-14.2	1.33333	5.05136e-06		-15.95	4.67702	7.50388e-53
-11.7	0.5272	0.00686		-14.2	1.35417	3.90633e-06		-15.95	4.69565	3.02991e-53
-11.7	0.5523	0.00612		-14.2	1.375	3.01176e-06		-15.95	4.71429	1.21918e-53
-11.7	0.57741	0.00535		-14.2	1.39583	2.31512e-06		-15.95	4.73292	4.88874e-54
-11.7	0.60251	0.00474		-14.2	1.41667	1.77429e-06		-15.95	4.75155	1.95353e-54
-11.7	0.62762	0.00437		-14.2	1.4375	1.35565e-06		-15.95	4.77019	7.7792e-55
-11.7	0.65272	0.0042		-14.2	1.45833	1.03253e-06		-15.95	4.78882	3.08704e-55
-11.7	0.67782	0.00411		-14.2	1.47917	7.83884e-07		-15.95	4.80745	1.22079e-55
-11.7	0.70293	0.00402		-14.2	1.5	5.93111e-07		-15.95	4.82609	4.81098e-56
-11.7	0.72803	0.0039		-14.2	1.52083	4.47201e-07		-15.95	4.84472	1.88937e-56
-11.7	0.75314	0.00375		-14.2	1.54167	3.35969e-07		-15.95	4.86335	7.39418e-57
-11.7	0.77824	0.00359		-14.2	1.5625	2.51465e-07		-15.95	4.88199	2.88373e-57
-11.7	0.80335	0.00343		-14.2	1.58333	1.87497e-07		-15.95	4.90062	1.12075e-57
-11.7	0.82845	0.00328		-14.2	1.60417	1.39258e-07		-15.95	4.91926	4.34065e-58
-11.7	0.85356	0.00313		-14.2	1.625	1.0302e-07		-15.95	4.93789	1.67529e-58
-11.7	0.87866	0.00298		-14.2	1.64583	7.59078e-08		-15.95	4.95652	6.4434e-59
-11.7	0.90377	0.00283		-14.2	1.66667	5.57062e-08		-15.95	4.97516	2.46962e-59
-11.7	0.92887	0.00266		-14.2	1.6875	4.07165e-08		-15.95	4.99379	9.43264e-60
-11.7	0.95398	0.00249		-14.2	1.70833	2.96408e-08		-15.95	5.01242	3.59026e-60
-11.7	0.97908	0.00231		-14.2	1.72917	2.14917e-08		-15.95	5.03106	1.36178e-60
-11.7	1.00418	0.00212		-14.2	1.75	1.55212e-08		-15.95	5.04969	5.14729e-61
-11.7	1.02929	0.00194		-14.2	1.77083	1.11653e-08		-15.95	5.06832	1.93882e-61
-11.7	1.05439	0.00175		-14.2	1.79167	8.00054e-09		-15.95	5.08696	7.27753e-62
-11.7	1.0795	0.00158		-14.2	1.8125	5.71076e-09		-15.95	5.10559	2.72219e-62
-11.7	1.1046	0.0014		-14.2	1.83333	4.06078e-09		-15.95	5.12422	1.01471e-62
-11.7	1.12971	0.00124		-14.2	1.85417	2.87663e-09		-15.95	5.14286	3.76921e-63
-11.7	1.15481	0.00109		-14.2	1.875	2.03017e-09		-15.95	5.16149	1.39524e-63
-11.7	1.17992	0.000941785		-14.2	1.89583	1.42748e-09		-15.95	5.18012	5.14674e-64
-11.7	1.20502	0.000809896		-14.2	1.91667	1.00002e-09		-15.95	5.19876	1.89192e-64
-11.7	1.23013	0.000690353		-14.2	1.9375	6.98005e-10		-15.95	5.21739	6.93044e-65
-11.7	1.25523	0.000583382		-14.2	1.95833	4.85431e-10		-15.95	5.23603	2.52991e-65
-11.7	1.28034	0.000488853		-14.2	1.97917	3.36374e-10		-15.95	5.25466	9.20314e-66
-11.7	1.30544	0.000406327		-14.2	2	2.32247e-10		-15.95	5.27329	3.3362e-66
-11.7	1.33054	0.000335111		-14.2	2.02083	1.59775e-10		-15.95	5.29193	1.20519e-66
-11.7	1.35565	0.000274329		-14.2	2.04167	1.09523e-10		-15.95	5.31056	4.33854e-67
-11.7	1.38075	0.000222988		-14.2	2.0625	7.48069e-11		-15.95	5.32919	1.55639e-67
-11.7	1.40586	0.000180043		-14.2	2.08333	5.09113e-11		-15.95	5.34783	5.56388e-68
-11.7	1.43096	0.000144448		-14.2	2.10417	3.45242e-11		-15.95	5.36646	1.98208e-68
-11.7	1.45607	0.000115196		-14.2	2.125	2.33277e-11		-15.95	5.38509	7.03643e-69
-11.7	1.48117	9.13453e-05		-14.2	2.14583	1.57056e-11		-15.95	5.40373	2.48924e-69
-11.7	1.50628	7.20434e-05		-14.2	2.16667	1.0536e-11		-15.95	5.42236	8.77539e-70
-11.7	1.53138	5.653e-05		-14.2	2.1875	7.04256e-12		-15.95	5.44099	3.08284e-70
-11.7	1.55649	4.41416e-05		-14.2	2.20833	4.69054e-12		-15.95	5.45963	1.07924e-70
-11.7	1.58159	3.43082e-05		-14.2	2.22917	3.11281e-12		-15.95	5.47826	3.76507e-71
-11.7	1.6067	2.65469e-05		-14.2	2.25	2.05835e-12		-15.95	5.49689	1.30891e-71
-11.7	1.6318	2.04536e-05		-14.2	2.27083	1.35621e-12		-15.95	5.51553	4.53452e-72
-11.7	1.6569	1.56937e-05		-14.2	2.29167	8.90379e-13		-15.95	5.53416	1.56544e-72
-11.7	1.68201	1.19932e-05		-14.2	2.3125	5.82463e-13		-15.95	5.5528	5.38549e-73
-11.7	1.70711	9.12935e-06		-14.2	2.33333	3.79673e-13		-15.95	5.57143	1.84628e-73
-11.7	1.73222	6.9227e-06		-14.2	2.35417	2.46605e-13		-15.95	5.59006	6.30745e-74
-11.7	1.75732	5.22959e-06		-14.2	2.375	1.59607e-13		-15.95	5.6087	2.1473e-74
-11.7	1.78243	3.93582e-06		-14.2	2.39583	1.02934e-13		-15.95	5.62733	7.28477e-75
-11.7	1.80753	2.95117e-06		-14.2	2.41667	6.61505e-14		-15.95	5.64596	2.46276e-75
-11.7	1.83264	2.20472e-06		-14.2	2.4375	4.2362e-14		-15.95	5.6646	8.29679e-76
-11.7	1.85774	1.64104e-06		-14.2	2.45833	2.7033e-14		-15.95	5.68323	2.78536e-76
-11.7	1.88285	1.21702e-06		-14.2	2.47917	1.71907e-14		-15.95	5.70186	9.31829e-77
-11.7	1.90795	8.99264e-07		-14.2	2.5	1.08938e-14		-15.95	5.7205	3.10651e-77
-11.7	1.93305	6.62052e-07		-14.2	2.52083	6.87943e-15		-15.95	5.73913	1.03203e-77
-11.7	1.95816	4.85639e-07		-14.2	2.54167	4.32935e-15		-15.95	5.75776	3.4166e-78
-11.7	1.98326	3.54937e-07		-14.2	2.5625	2.71516e-15		-15.95	5.7764	1.12714e-78
-11.7	2.00837	2.58468e-07		-14.2	2.58333	1.69697e-15		-15.95	5.79503	3.70547e-79
-11.7	2.03347	1.87536e-07		-14.2	2.60417	1.05697e-15		-15.95	5.81367	1.21392e-79
-11.7	2.05858	1.35577e-07		-14.2	2.625	6.56096e-16		-15.95	5.8323	3.96298e-80
-11.7	2.08368	9.76593e-08		-14.2	2.64583	4.05874e-16		-15.95	5.85093	1.28924e-80
-11.7	2.10879	7.00933e-08		-14.2	2.66667	2.50231e-16		-15.95	5.86957	4.17952e-81
-11.7	2.13389	5.01279e-08		-14.2	2.6875	1.53751e-16		-15.95	5.8882	1.35021e-81
-11.7	2.159	3.57215e-08		-14.2	2.70833	9.41511e-17		-15.95	5.90683	4.34669e-82
-11.7	2.1841	2.53651e-08		-14.2	2.72917	5.74604e-17		-15.95	5.92547	1.39443e-82
-11.7	2.20921	1.79477e-08		-14.2	2.75	3.49502e-17		-15.95	5.9441	4.45774e-83
-11.7	2.23431	1.26548e-08		-14.2	2.77083	2.11871e-17		-15.95	5.96273	1.42009e-83
-11.7	2.25941	8.89182e-09		-14.2	2.79167	1.28008e-17		-15.95	5.98137	4.50813e-84
-11.7	2.28452	6.2262e-09		-14.2	2.8125	7.70814e-18		-15.95	6	1.42613e-84
-11.7	2.30962	4.34475e-09		-14.2	2.83333	4.62603e-18		-15.9	0	0.000203692
-11.7	2.33473	3.02154e-09		-14.2	2.85417	2.76705e-18		-15.9	0.01863	0.00105
-11.7	2.35983	2.09424e-09		-14.2	2.875	1.64959e-18		-15.9	0.03727	0.00275
-11.7	2.38494	1.44667e-09		-14.2	2.89583	9.80141e-19		-15.9	0.0559	0.00464
-11.7	2.41004	9.96025e-10		-14.2	2.91667	5.80436e-19		-15.9	0.07453	0.00637
-11.7	2.43515	6.83506e-10		-14.2	2.9375	3.42589e-19		-15.9	0.09317	0.00767
-11.7	2.46025	4.67516e-10		-14.2	2.95833	2.01534e-19		-15.9	0.1118	0.00834
-11.7	2.48536	3.18746e-10		-14.2	2.97917	1.18162e-19		-15.9	0.13044	0.0083
-11.7	2.51046	2.16619e-10		-14.2	3	6.90504e-20		-15.9	0.14907	0.00759
-11.7	2.53557	1.46746e-10		-14.2	3.02083	4.0217e-20		-15.9	0.1677	0.00634
-11.7	2.56067	9.9097e-11		-14.2	3.04167	2.33458e-20		-15.9	0.18634	0.00485
-11.7	2.58577	6.671e-11		-14.2	3.0625	1.35072e-20		-15.9	0.20497	0.00363
-11.7	2.61088	4.47678e-11		-14.2	3.08333	7.78889e-21		-15.9	0.2236	0.00344
-11.7	2.63598	2.99498e-11		-14.2	3.10417	4.47654e-21		-15.9	0.24224	0.00426
-11.7	2.66109	1.99748e-11		-14.2	3.125	2.56428e-21		-15.9	0.26087	0.00534
-11.7	2.68619	1.32813e-11		-14.2	3.14583	1.464e-21		-15.9	0.2795	0.00619
-11.7	2.7113	8.8038e-12		-14.2	3.16667	8.33055e-22		-15.9	0.29814	0.00668
-11.7	2.7364	5.81808e-12		-14.2	3.1875	4.72453e-22		-15.9	0.31677	0.00677
-11.7	2.76151	3.8333e-12		-14.2	3.20833	2.67052e-22		-15.9	0.3354	0.00655
-11.7	2.78661	2.51799e-12		-14.2	3.22917	1.50447e-22		-15.9	0.35404	0.00613
-11.7	2.81172	1.64902e-12		-14.2	3.25	8.44742e-23		-15.9	0.37267	0.00563
-11.7	2.83682	1.07669e-12		-14.2	3.27083	4.7273e-23		-15.9	0.3913	0.00518
-11.7	2.86193	7.00887e-13		-14.2	3.29167	2.63664e-23		-15.9	0.40994	0.00483
-11.7	2.88703	4.54885e-13		-14.2	3.3125	1.46567e-23		-15.9	0.42857	0.00458
-11.7	2.91213	2.94341e-13		-14.2	3.33333	8.12021e-24		-15.9	0.44721	0.0044
-11.7	2.93724	1.89886e-13		-14.2	3.35417	4.48378e-24		-15.9	0.46584	0.00422
-11.7	2.96234	1.22132e-13		-14.2	3.375	2.46754e-24		-15.9	0.48447	0.00401
-11.7	2.98745	7.83176e-14		-14.2	3.39583	1.3534e-24		-15.9	0.50311	0.00374
-11.7	3.01255	5.007e-14		-14.2	3.41667	7.39828e-25		-15.9	0.52174	0.00343
-11.7	3.03766	3.19142e-14		-14.2	3.4375	4.03065e-25		-15.9	0.54037	0.0031
-11.7	3.06276	2.02802e-14		-14.2	3.45833	2.18855e-25		-15.9	0.55901	0.00277
-11.7	3.08787	1.28482e-14		-14.2	3.47917	1.18434e-25		-15.9	0.57764	0.00247
-11.7	3.11297	8.11506e-15		-14.2	3.5	6.38753e-26		-15.9	0.59627	0.00222
-11.7	3.13808	5.10991e-15		-14.2	3.52083	3.4334e-26		-15.9	0.61491	0.00203
-11.7	3.16318	3.20777e-15		-14.2	3.54167	1.83928e-26		-15.9	0.63354	0.00189
-11.7	3.18829	2.00752e-15		-14.2	3.5625	9.81983e-27		-15.9	0.65217	0.0018
-11.7	3.21339	1.2525e-15		-14.2	3.58333	5.22506e-27		-15.9	0.67081	0.00173
-11.7	3.23849	7.79022e-16		-14.2	3.60417	2.77082e-27		-15.9	0.68944	0.00168
-11.7	3.2636	4.83031e-16		-14.2	3.625	1.46438e-27		-15.9	0.70808	0.00162
-11.7	3.2887	2.98571e-16		-14.2	3.64583	7.71304e-28		-15.9	0.72671	0.00156
-11.7	3.31381	1.83977e-16		-14.2	3.66667	4.04878e-28		-15.9	0.74534	0.00149
-11.7	3.33891	1.13011e-16		-14.2	3.6875	2.11811e-28		-15.9	0.76398	0.0014
-11.7	3.36402	6.92006e-17		-14.2	3.70833	1.10432e-28		-15.9	0.78261	0.00131
-11.7	3.38912	4.22407e-17		-14.2	3.72917	5.73809e-29		-15.9	0.80124	0.00121
-11.7	3.41423	2.57026e-17		-14.2	3.75	2.97139e-29		-15.9	0.81988	0.0011
-11.7	3.43933	1.559e-17		-14.2	3.77083	1.53347e-29		-15.9	0.83851	0.000996944
-11.7	3.46444	9.42616e-18		-14.2	3.79167	7.88695e-30		-15.9	0.85714	0.000891587
-11.7	3.48954	5.68116e-18		-14.2	3.8125	4.04262e-30		-15.9	0.87578	0.000789671
-11.7	3.51464	3.41311e-18		-14.2	3.83333	2.06508e-30		-15.9	0.89441	0.000692943
-11.7	3.53975	2.04395e-18		-14.2	3.85417	1.0513e-30		-15.9	0.91304	0.000602679
-11.7	3.56485	1.2201e-18		-14.2	3.875	5.33378e-31		-15.9	0.93168	0.000519719
-11.7	3.58996	7.25974e-19		-14.2	3.89583	2.69687e-31		-15.9	0.95031	0.000444513
-11.7	3.61506	4.30571e-19		-14.2	3.91667	1.35894e-31		-15.9	0.96894	0.000377191
-11.7	3.64017	2.54544e-19		-14.2	3.9375	6.82431e-32		-15.9	0.98758	0.000317624
-11.7	3.66527	1.49993e-19		-14.2	3.95833	3.41532e-32		-15.9	1.00621	0.000265486
-11.7	3.69038	8.80987e-20		-14.2	3.97917	1.70341e-32		-15.9	1.02485	0.000220314
-11.7	3.71548	5.15768e-20		-14.2	4	8.46682e-33		-15.9	1.04348	0.000181552
-11.7	3.74059	3.00969e-20		-14.2	4.02083	4.19408e-33		-15.9	1.06211	0.000148595
-11.7	3.76569	1.75054e-20		-14.2	4.04167	2.07046e-33		-15.9	1.08075	0.000120817
-11.7	3.7908	1.01485e-20		-14.2	4.0625	1.01862e-33		-15.9	1.09938	9.76006e-05
-11.7	3.8159	5.86415e-21		-14.2	4.08333	4.99422e-34		-15.9	1.11801	7.83531e-05
-11.7	3.841	3.37742e-21		-14.2	4.10417	2.44028e-34		-15.9	1.13665	6.25197e-05
-11.7	3.86611	1.93882e-21		-14.2	4.125	1.18829e-34		-15.9	1.15528	4.95923e-05
-11.7	3.89121	1.10933e-21		-14.2	4.14583	5.76662e-35		-15.9	1.17391	3.91135e-05
-11.7	3.91632	6.32631e-22		-14.2	4.16667	2.7889e-35		-15.9	1.19255	3.06786e-05
-11.7	3.94142	3.59591e-22		-14.2	4.1875	1.34418e-35		-15.9	1.21118	2.39342e-05
-11.7	3.96653	2.0372e-22		-14.2	4.20833	6.45649e-36		-15.9	1.22981	1.85763e-05
-11.7	3.99163	1.15032e-22		-14.2	4.22917	3.09064e-36		-15.9	1.24845	1.43461e-05
-11.7	4.01674	6.47395e-23		-14.2	4.25	1.4744e-36		-15.9	1.26708	1.1026e-05
-11.7	4.04184	3.63144e-23		-14.2	4.27083	7.00961e-37		-15.9	1.28571	8.4351e-06
-11.7	4.06695	2.03024e-23		-14.2	4.29167	3.32115e-37		-15.9	1.30435	6.42417e-06
-11.7	4.09205	1.13129e-23		-14.2	4.3125	1.56818e-37		-15.9	1.32298	4.87155e-06
-11.7	4.11716	6.28287e-24		-14.2	4.33333	7.37938e-38		-15.9	1.34162	3.67875e-06
-11.7	4.14226	3.47773e-24		-14.2	4.35417	3.46066e-38		-15.9	1.36025	2.76677e-06
-11.7	4.16736	1.91862e-24		-14.2	4.375	1.61738e-38		-15.9	1.37888	2.0727e-06
-11.7	4.19247	1.05495e-24		-14.2	4.39583	7.53323e-39		-15.9	1.39752	1.54679e-06
-11.7	4.21757	5.78136e-25		-14.2	4.41667	3.49677e-39		-15.9	1.41615	1.15e-06
-11.7	4.24268	3.15775e-25		-14.2	4.4375	1.61759e-39		-15.9	1.43478	8.51854e-07
-11.7	4.26778	1.719e-25		-14.2	4.45833	7.45739e-40		-15.9	1.45342	6.28719e-07
-11.7	4.29289	9.32654e-26		-14.2	4.47917	3.42628e-40		-15.9	1.47205	4.62372e-07
-11.7	4.31799	5.04329e-26		-14.2	4.5	1.56883e-40		-15.9	1.49068	3.38831e-07
-11.7	4.3431	2.71803e-26		-14.2	4.52083	7.15891e-41		-15.9	1.50932	2.47423e-07
-11.7	4.3682	1.45996e-26		-14.2	4.54167	3.25564e-41		-15.9	1.52795	1.80039e-07
-11.7	4.39331	7.81576e-27		-14.2	4.5625	1.47552e-41		-15.9	1.54658	1.30545e-07
-11.7	4.41841	4.1701e-27		-14.2	4.58333	6.66459e-42		-15.9	1.56522	9.43239e-08
-11.7	4.44352	2.21751e-27		-14.2	4.60417	3e-42		-15.9	1.58385	6.79117e-08
-11.7	4.46862	1.17524e-27		-14.2	4.625	1.34583e-42		-15.9	1.60248	4.87216e-08
-11.7	4.49372	6.20771e-28		-14.2	4.64583	6.01696e-43		-15.9	1.62112	3.48293e-08
-11.7	4.51883	3.26796e-28		-14.2	4.66667	2.68094e-43		-15.9	1.63975	2.48088e-08
-11.7	4.54393	1.7146e-28		-14.2	4.6875	1.19047e-43		-15.9	1.65839	1.76074e-08
-11.7	4.56904	8.96578e-29		-14.2	4.70833	5.26831e-44		-15.9	1.67702	1.24509e-08
-11.7	4.59414	4.67254e-29		-14.2	4.72917	2.32352e-44		-15.9	1.69565	8.77239e-09
-11.7	4.61925	2.42693e-29		-14.2	4.75	1.02128e-44		-15.9	1.71429	6.15792e-09
-11.7	4.64435	1.25632e-29		-14.2	4.77083	4.47371e-45		-15.9	1.73292	4.30668e-09
-11.7	4.66946	6.48156e-30		-14.2	4.79167	1.95305e-45		-15.9	1.75155	3.00079e-09
-11.7	4.69456	3.33271e-30		-14.2	4.8125	8.49735e-46		-15.9	1.77019	2.08307e-09
-11.7	4.71967	1.70786e-30		-14.2	4.83333	3.68449e-46		-15.9	1.78882	1.44061e-09
-11.7	4.74477	8.72251e-31		-14.2	4.85417	1.5922e-46		-15.9	1.80745	9.92554e-10
-11.7	4.76987	4.43984e-31		-14.2	4.875	6.85712e-47		-15.9	1.82609	6.81279e-10
-11.7	4.79498	2.25231e-31		-14.2	4.89583	2.94315e-47		-15.9	1.84472	4.65859e-10
-11.7	4.82008	1.13874e-31		-14.2	4.91667	1.25895e-47		-15.9	1.86335	3.17351e-10
-11.7	4.84519	5.73794e-32		-14.2	4.9375	5.36698e-48		-15.9	1.88199	2.15368e-10
-11.7	4.87029	2.88151e-32		-14.2	4.95833	2.28023e-48		-15.9	1.90062	1.45605e-10
-11.7	4.8954	1.44218e-32		-14.2	4.97917	9.65507e-49		-15.9	1.91926	9.80671e-11
-11.7	4.9205	7.19367e-33		-14.2	5	4.07435e-49		-15.9	1.93789	6.57999e-11
-11.7	4.94561	3.57615e-33		-14.2	5.02083	1.71352e-49		-15.9	1.95652	4.39827e-11
-11.7	4.97071	1.77179e-33		-14.2	5.04167	7.18204e-50		-15.9	1.97516	2.92883e-11
-11.7	4.99582	8.74868e-34		-14.2	5.0625	3.00009e-50		-15.9	1.99379	1.94296e-11
-11.7	5.02092	4.3053e-34		-14.2	5.08333	1.24896e-50		-15.9	2.01242	1.28409e-11
-11.7	5.04603	2.11153e-34		-14.2	5.10417	5.18191e-51		-15.9	2.03106	8.45449e-12
-11.7	5.07113	1.0321e-34		-14.2	5.125	2.1427e-51		-15.9	2.04969	5.54557e-12
-11.7	5.09623	5.02779e-35		-14.2	5.14583	8.82999e-52		-15.9	2.06832	3.62388e-12
-11.7	5.12134	2.44097e-35		-14.2	5.16667	3.6265e-52		-15.9	2.08696	2.35926e-12
-11.7	5.14644	1.18108e-35		-14.2	5.1875	1.48438e-52		-15.9	2.10559	1.53022e-12
-11.7	5.17155	5.69543e-36		-14.2	5.20833	6.05522e-53		-15.9	2.12422	9.88805e-13
-11.7	5.19665	2.73718e-36		-14.2	5.22917	2.46175e-53		-15.9	2.14286	6.36582e-13
-11.7	5.22176	1.31102e-36		-14.2	5.25	9.9744e-54		-15.9	2.16149	4.08308e-13
-11.7	5.24686	6.25816e-37		-14.2	5.27083	4.02771e-54		-15.9	2.18012	2.60925e-13
-11.7	5.27197	2.97723e-37		-14.2	5.29167	1.62091e-54		-15.9	2.19876	1.66128e-13
-11.7	5.29707	1.41158e-37		-14.2	5.3125	6.50111e-55		-15.9	2.21739	1.05384e-13
-11.7	5.32218	6.67005e-38		-14.2	5.33333	2.59863e-55		-15.9	2.23603	6.66068e-14
-11.7	5.34728	3.14109e-38		-14.2	5.35417	1.03522e-55		-15.9	2.25466	4.19446e-14
-11.7	5.37239	1.47422e-38		-14.2	5.375	4.11003e-56		-15.9	2.27329	2.63182e-14
-11.7	5.39749	6.89556e-39		-14.2	5.39583	1.62625e-56		-15.9	2.29193	1.64537e-14
-11.7	5.42259	3.21444e-39		-14.2	5.41667	6.41296e-57		-15.9	2.31056	1.02495e-14
-11.7	5.4477	1.49338e-39		-14.2	5.4375	2.52033e-57		-15.9	2.32919	6.36185e-15
-11.7	5.4728	6.91451e-40		-14.2	5.45833	9.87149e-58		-15.9	2.34783	3.93468e-15
-11.7	5.49791	3.19066e-40		-14.2	5.47917	3.85333e-58		-15.9	2.36646	2.42486e-15
-11.7	5.52301	1.46733e-40		-14.2	5.5	1.49905e-58		-15.9	2.38509	1.4891e-15
-11.7	5.54812	6.72512e-41		-14.2	5.52083	5.81199e-59		-15.9	2.40373	9.11227e-16
-11.7	5.57322	3.07185e-41		-14.2	5.54167	2.24574e-59		-15.9	2.42236	5.5565e-16
-11.7	5.59833	1.39839e-41		-14.2	5.5625	8.64809e-60		-15.9	2.44099	3.37641e-16
-11.7	5.62343	6.34425e-42		-14.2	5.58333	3.319e-60		-15.9	2.45963	2.04454e-16
-11.7	5.64854	2.86854e-42		-14.2	5.60417	1.26946e-60		-15.9	2.47826	1.23376e-16
-11.7	5.67364	1.29261e-42		-14.2	5.625	4.83903e-61		-15.9	2.49689	7.41935e-17
-11.7	5.69875	5.80495e-43		-14.2	5.64583	1.83832e-61		-15.9	2.51553	4.4464e-17
-11.7	5.72385	2.5981e-43		-14.2	5.66667	6.96e-62		-15.9	2.53416	2.65562e-17
-11.7	5.74895	1.15889e-43		-14.2	5.6875	2.62616e-62		-15.9	2.5528	1.58069e-17
-11.7	5.77406	5.15169e-44		-14.2	5.70833	9.87547e-63		-15.9	2.57143	9.37681e-18
-11.7	5.79916	2.28236e-44		-14.2	5.72917	3.70099e-63		-15.9	2.59006	5.54371e-18
-11.7	5.82427	1.00773e-44		-14.2	5.75	1.38229e-63		-15.9	2.6087	3.26655e-18
-11.7	5.84937	4.43435e-45		-14.2	5.77083	5.14525e-64		-15.9	2.62733	1.91835e-18
-11.7	5.87448	1.94464e-45		-14.2	5.79167	1.90868e-64		-15.9	2.64596	1.12286e-18
-11.7	5.89958	8.49915e-46		-14.2	5.8125	7.05641e-65		-15.9	2.6646	6.55064e-19
-11.7	5.92469	3.70199e-46		-14.2	5.83333	2.59989e-65		-15.9	2.68323	3.80902e-19
-11.7	5.94979	1.60701e-46		-14.2	5.85417	9.54657e-66		-15.9	2.70186	2.2076e-19
-11.7	5.9749	6.9523e-47		-14.2	5.875	3.4935e-66		-15.9	2.7205	1.27529e-19
-11.7	6	2.99752e-47		-14.2	5.89583	1.27407e-66		-15.9	2.73913	7.34317e-20
-11.65	0	0.00366		-14.2	5.91667	4.63069e-67		-15.9	2.75776	4.21456e-20
-11.65	0.02511	0.00787		-14.2	5.9375	1.67733e-67		-15.9	2.7764	2.41112e-20
-11.65	0.05021	0.00977		-14.2	5.95833	6.05492e-68		-15.9	2.79503	1.37496e-20
-11.65	0.07531	0.00952		-14.2	5.97917	2.1783e-68		-15.9	2.81367	7.81568e-21
-11.65	0.10042	0.00789		-14.2	6	7.80988e-69		-15.9	2.8323	4.42849e-21
-11.65	0.12552	0.00636		-14.15	0	0.000138243		-15.9	2.85093	2.50126e-21
-11.65	0.15063	0.00713		-14.15	0.02083	0.000392847		-15.9	2.86957	1.40825e-21
-11.65	0.17573	0.00995		-14.15	0.04167	0.000849797		-15.9	2.8882	7.90358e-22
-11.65	0.20084	0.01291		-14.15	0.0625	0.00136		-15.9	2.90683	4.4217e-22
-11.65	0.22594	0.01493		-14.15	0.08333	0.00181		-15.9	2.92547	2.46593e-22
-11.65	0.25105	0.01554		-14.15	0.10417	0.00212		-15.9	2.9441	1.37088e-22
-11.65	0.27615	0.01463		-14.15	0.125	0.00225		-15.9	2.96273	7.59705e-23
-11.65	0.30126	0.01239		-14.15	0.14583	0.00218		-15.9	2.98137	4.19682e-23
-11.65	0.32636	0.0092		-14.15	0.16667	0.00194		-15.9	3	2.31113e-23
-11.65	0.35146	0.00559		-14.15	0.1875	0.00161		-15.9	3.01863	1.2687e-23
-11.65	0.37657	0.00238		-14.15	0.20833	0.00133		-15.9	3.03727	6.94255e-24
-11.65	0.40167	0.00258		-14.15	0.22917	0.00129		-15.9	3.0559	3.78712e-24
-11.65	0.42678	0.0048		-14.15	0.25	0.00149		-15.9	3.07453	2.05933e-24
-11.65	0.45188	0.00645		-14.15	0.27083	0.00177		-15.9	3.09317	1.11627e-24
-11.65	0.47699	0.00728		-14.15	0.29167	0.002		-15.9	3.1118	6.03163e-25
-11.65	0.50209	0.00737		-14.15	0.3125	0.00212		-15.9	3.13044	3.2488e-25
-11.65	0.5272	0.00691		-14.15	0.33333	0.00213		-15.9	3.14907	1.74434e-25
-11.65	0.5523	0.00617		-14.15	0.35417	0.00204		-15.9	3.1677	9.33595e-26
-11.65	0.57741	0.00539		-14.15	0.375	0.0019		-15.9	3.18634	4.98081e-26
-11.65	0.60251	0.00478		-14.15	0.39583	0.00176		-15.9	3.20497	2.64883e-26
-11.65	0.62762	0.00441		-14.15	0.41667	0.00164		-15.9	3.2236	1.40416e-26
-11.65	0.65272	0.00424		-14.15	0.4375	0.00157		-15.9	3.24224	7.41973e-27
-11.65	0.67782	0.00415		-14.15	0.45833	0.00152		-15.9	3.26087	3.90807e-27
-11.65	0.70293	0.00407		-14.15	0.47917	0.00147		-15.9	3.2795	2.05181e-27
-11.65	0.72803	0.00395		-14.15	0.5	0.00141		-15.9	3.29814	1.07377e-27
-11.65	0.75314	0.0038		-14.15	0.52083	0.00132		-15.9	3.31677	5.60116e-28
-11.65	0.77824	0.00364		-14.15	0.54167	0.00122		-15.9	3.3354	2.9123e-28
-11.65	0.80335	0.00348		-14.15	0.5625	0.00111		-15.9	3.35404	1.50932e-28
-11.65	0.82845	0.00333		-14.15	0.58333	0.001		-15.9	3.37267	7.79676e-29
-11.65	0.85356	0.00318		-14.15	0.60417	0.000913271		-15.9	3.3913	4.01447e-29
-11.65	0.87866	0.00304		-14.15	0.625	0.000844514		-15.9	3.40994	2.06025e-29
-11.65	0.90377	0.00288		-14.15	0.64583	0.000797467		-15.9	3.42857	1.05387e-29
-11.65	0.92887	0.00272		-14.15	0.66667	0.000767349		-15.9	3.44721	5.37316e-30
-11.65	0.95398	0.00254		-14.15	0.6875	0.000747076		-15.9	3.46584	2.73049e-30
-11.65	0.97908	0.00236		-14.15	0.70833	0.00072988		-15.9	3.48447	1.38299e-30
-11.65	1.00418	0.00218		-14.15	0.72917	0.000710727		-15.9	3.50311	6.98171e-31
-11.65	1.02929	0.00199		-14.15	0.75	0.000686596		-15.9	3.52174	3.51291e-31
-11.65	1.05439	0.0018		-14.15	0.77083	0.000656179		-15.9	3.54037	1.76169e-31
-11.65	1.0795	0.00162		-14.15	0.79167	0.000619448		-15.9	3.55901	8.80545e-32
-11.65	1.1046	0.00145		-14.15	0.8125	0.000577236		-15.9	3.57764	4.38659e-32
-11.65	1.12971	0.00128		-14.15	0.83333	0.000530902		-15.9	3.59627	2.17798e-32
-11.65	1.15481	0.00112		-14.15	0.85417	0.000482047		-15.9	3.61491	1.07778e-32
-11.65	1.17992	0.00097581		-14.15	0.875	0.000432298		-15.9	3.63354	5.31566e-33
-11.65	1.20502	0.000840529		-14.15	0.89583	0.000383144		-15.9	3.65217	2.61294e-33
-11.65	1.23013	0.000717651		-14.15	0.91667	0.000335836		-15.9	3.67081	1.2801e-33
-11.65	1.25523	0.000607463		-14.15	0.9375	0.000291334		-15.9	3.68944	6.25032e-34
-11.65	1.28034	0.00050989		-14.15	0.95833	0.000250299		-15.9	3.70808	3.04159e-34
-11.65	1.30544	0.000424533		-14.15	0.97917	0.000213119		-15.9	3.72671	1.47515e-34
-11.65	1.33054	0.000350726		-14.15	1	0.000179948		-15.9	3.74534	7.13036e-35
-11.65	1.35565	0.000287607		-14.15	1.02083	0.000150754		-15.9	3.76398	3.43496e-35
-11.65	1.38075	0.000234187		-14.15	1.04167	0.000125372		-15.9	3.78261	1.64917e-35
-11.65	1.40586	0.000189418		-14.15	1.0625	0.000103545		-15.9	3.80124	7.89119e-36
-11.65	1.43096	0.000152238		-14.15	1.08333	8.49619e-05		-15.9	3.81988	3.76315e-36
-11.65	1.45607	0.000121625		-14.15	1.10417	6.92852e-05		-15.9	3.83851	1.7885e-36
-11.65	1.48117	9.66173e-05		-14.15	1.125	5.61722e-05		-15.9	3.85714	8.47145e-37
-11.65	1.50628	7.63403e-05		-14.15	1.14583	4.52901e-05		-15.9	3.87578	3.99902e-37
-11.65	1.53138	6.00121e-05		-14.15	1.16667	3.63261e-05		-15.9	3.89441	1.88138e-37
-11.65	1.55649	4.6948e-05		-14.15	1.1875	2.89934e-05		-15.9	3.91304	8.82116e-38
-11.65	1.58159	3.65584e-05		-14.15	1.20833	2.30342e-05		-15.9	3.93168	4.12192e-38
-11.65	1.6067	2.83422e-05		-14.15	1.22917	1.82206e-05		-15.9	3.95031	1.91954e-38
-11.65	1.6318	2.18791e-05		-14.15	1.25	1.43545e-05		-15.9	3.96894	8.90878e-39
-11.65	1.6569	1.68205e-05		-14.15	1.27083	1.12659e-05		-15.9	3.98758	4.12061e-39
-11.65	1.68201	1.288e-05		-14.15	1.29167	8.81045e-06		-15.9	4.00621	1.89944e-39
-11.65	1.70711	9.82426e-06		-14.15	1.3125	6.86707e-06		-15.9	4.02485	8.72591e-40
-11.65	1.73222	7.46495e-06		-14.15	1.33333	5.33532e-06		-15.9	4.04348	3.99499e-40
-11.65	1.75732	5.65098e-06		-14.15	1.35417	4.13256e-06		-15.9	4.06211	1.8228e-40
-11.65	1.78243	4.26197e-06		-14.15	1.375	3.1914e-06		-15.9	4.08075	8.28862e-41
-11.65	1.80753	3.20259e-06		-14.15	1.39583	2.45731e-06		-15.9	4.09938	3.75615e-41
-11.65	1.83264	2.39776e-06		-14.15	1.41667	1.88646e-06		-15.9	4.11801	1.69637e-41
-11.65	1.85774	1.78868e-06		-14.15	1.4375	1.44386e-06		-15.9	4.13665	7.63508e-42
-11.65	1.88285	1.32948e-06		-14.15	1.45833	1.10168e-06		-15.9	4.15528	3.42471e-42
-11.65	1.90795	9.84599e-07		-14.15	1.47917	8.37889e-07		-15.9	4.17391	1.5309e-42
-11.65	1.93305	7.26548e-07		-14.15	1.5	6.35141e-07		-15.9	4.19255	6.82005e-43
-11.65	1.95816	5.34193e-07		-14.15	1.52083	4.7979e-07		-15.9	4.21118	3.0279e-43
-11.65	1.98326	3.91347e-07		-14.15	1.54167	3.61141e-07		-15.9	4.22981	1.3397e-43
-11.65	2.00837	2.85665e-07		-14.15	1.5625	2.70829e-07		-15.9	4.24845	5.90731e-44
-11.65	2.03347	2.07771e-07		-14.15	1.58333	2.02333e-07		-15.9	4.26708	2.59587e-44
-11.65	2.05858	1.50574e-07		-14.15	1.60417	1.50576e-07		-15.9	4.28571	1.13681e-44
-11.65	2.08368	1.08731e-07		-14.15	1.625	1.11618e-07		-15.9	4.30435	4.9614e-45
-11.65	2.10879	7.82356e-08		-14.15	1.64583	8.24112e-08		-15.9	4.32298	2.1579e-45
-11.65	2.13389	5.60928e-08		-14.15	1.66667	6.06038e-08		-15.9	4.34162	9.35342e-46
-11.65	2.159	4.00746e-08		-14.15	1.6875	4.43886e-08		-15.9	4.36025	4.04035e-46
-11.65	2.1841	2.85298e-08		-14.15	1.70833	3.23822e-08		-15.9	4.37888	1.73931e-46
-11.65	2.20921	2.02398e-08		-14.15	1.72917	2.35294e-08		-15.9	4.39752	7.46183e-47
-11.65	2.23431	1.43087e-08		-14.15	1.75	1.70293e-08		-15.9	4.41615	3.19023e-47
-11.65	2.25941	1.00807e-08		-14.15	1.77083	1.22767e-08		-15.9	4.43478	1.35928e-47
-11.65	2.28452	7.07771e-09		-14.15	1.79167	8.81624e-09		-15.9	4.45342	5.77166e-48
-11.65	2.30962	4.95238e-09		-14.15	1.8125	6.30691e-09		-15.9	4.47205	2.44231e-48
-11.65	2.33473	3.45358e-09		-14.15	1.83333	4.4947e-09		-15.9	4.49068	1.02993e-48
-11.65	2.35983	2.40032e-09		-14.15	1.85417	3.19119e-09		-15.9	4.50932	4.32837e-49
-11.65	2.38494	1.66274e-09		-14.15	1.875	2.2573e-09		-15.9	4.52795	1.81279e-49
-11.65	2.41004	1.14803e-09		-14.15	1.89583	1.59083e-09		-15.9	4.54658	7.56613e-50
-11.65	2.43515	7.9006e-10		-14.15	1.91667	1.11704e-09		-15.9	4.56522	3.14708e-50
-11.65	2.46025	5.41953e-10		-14.15	1.9375	7.81508e-10		-15.9	4.58385	1.30451e-50
-11.65	2.48536	3.70568e-10		-14.15	1.95833	5.4479e-10		-15.9	4.60248	5.38878e-51
-11.65	2.51046	2.52575e-10		-14.15	1.97917	3.78409e-10		-15.9	4.62112	2.2184e-51
-11.65	2.53557	1.7161e-10		-14.15	2	2.619e-10		-15.9	4.63975	9.10107e-52
-11.65	2.56067	1.16233e-10		-14.15	2.02083	1.80615e-10		-15.9	4.65839	3.72091e-52
-11.65	2.58577	7.8481e-11		-14.15	2.04167	1.24114e-10		-15.9	4.67702	1.51604e-52
-11.65	2.61088	5.2827e-11		-14.15	2.0625	8.49834e-11		-15.9	4.69565	6.15566e-53
-11.65	2.63598	3.54497e-11		-14.15	2.08333	5.79824e-11		-15.9	4.71429	2.49082e-53
-11.65	2.66109	2.3716e-11		-14.15	2.10417	3.94191e-11		-15.9	4.73292	1.00441e-53
-11.65	2.68619	1.5818e-11		-14.15	2.125	2.67033e-11		-15.9	4.75155	4.03631e-54
-11.65	2.7113	1.05183e-11		-14.15	2.14583	1.80248e-11		-15.9	4.77019	1.61644e-54
-11.65	2.7364	6.97321e-12		-14.15	2.16667	1.21233e-11		-15.9	4.78882	6.45112e-55
-11.65	2.76151	4.60909e-12		-14.15	2.1875	8.12494e-12		-15.9	4.80745	2.56574e-55
-11.65	2.78661	3.03737e-12		-14.15	2.20833	5.42582e-12		-15.9	4.82609	1.01693e-55
-11.65	2.81172	1.99565e-12		-14.15	2.22917	3.61042e-12		-15.9	4.84472	4.01673e-56
-11.65	2.83682	1.3073e-12		-14.15	2.25	2.39385e-12		-15.9	4.86335	1.58108e-56
-11.65	2.86193	8.53834e-13		-14.15	2.27083	1.58156e-12		-15.9	4.88199	6.20204e-57
-11.65	2.88703	5.56007e-13		-14.15	2.29167	1.04119e-12		-15.9	4.90062	2.42447e-57
-11.65	2.91213	3.6099e-13		-14.15	2.3125	6.83006e-13		-15.9	4.91926	9.4449e-58
-11.65	2.93724	2.33678e-13		-14.15	2.33333	4.46456e-13		-15.9	4.93789	3.66673e-58
-11.65	2.96234	1.50816e-13		-14.15	2.35417	2.90799e-13		-15.9	4.95652	1.4186e-58
-11.65	2.98745	9.70467e-14		-14.15	2.375	1.88744e-13		-15.9	4.97516	5.46938e-59
-11.65	3.01255	6.22613e-14		-14.15	2.39583	1.22074e-13		-15.9	4.99379	2.10144e-59
-11.65	3.03766	3.9825e-14		-14.15	2.41667	7.86773e-14		-15.9	5.01242	8.04625e-60
-11.65	3.06276	2.53975e-14		-14.15	2.4375	5.05305e-14		-15.9	5.03106	3.07022e-60
-11.65	3.08787	1.61481e-14		-14.15	2.45833	3.23402e-14		-15.9	5.04969	1.16746e-60
-11.65	3.11297	1.02363e-14		-14.15	2.47917	2.06263e-14		-15.9	5.06832	4.42399e-61
-11.65	3.13808	6.46918e-15		-14.15	2.5	1.31098e-14		-15.9	5.08696	1.67064e-61
-11.65	3.16318	4.07605e-15		-14.15	2.52083	8.30368e-15		-15.9	5.10559	6.2871e-62
-11.65	3.18829	2.5604e-15		-14.15	2.54167	5.24145e-15		-15.9	5.12422	2.35784e-62
-11.65	3.21339	1.60344e-15		-14.15	2.5625	3.29718e-15		-15.9	5.14286	8.81203e-63
-11.65	3.23849	1.00107e-15		-14.15	2.58333	2.06704e-15		-15.9	5.16149	3.28197e-63
-11.65	3.2636	6.23081e-16		-14.15	2.60417	1.29145e-15		-15.9	5.18012	1.21812e-63
-11.65	3.2887	3.86621e-16		-14.15	2.625	8.04139e-16		-15.9	5.19876	4.50547e-64
-11.65	3.31381	2.39157e-16		-14.15	2.64583	4.99016e-16		-15.9	5.21739	1.66069e-64
-11.65	3.33891	1.4748e-16		-14.15	2.66667	3.08626e-16		-15.9	5.23603	6.10002e-65
-11.65	3.36402	9.06629e-17		-14.15	2.6875	1.90234e-16		-15.9	5.25466	2.23291e-65
-11.65	3.38912	5.55612e-17		-14.15	2.70833	1.16865e-16		-15.9	5.27329	8.14529e-66
-11.65	3.41423	3.39432e-17		-14.15	2.72917	7.15529e-17		-15.9	5.29193	2.96099e-66
-11.65	3.43933	2.06714e-17		-14.15	2.75	4.36634e-17		-15.9	5.31056	1.07266e-66
-11.65	3.46444	1.25493e-17		-14.15	2.77083	2.65558e-17		-15.9	5.32919	3.87244e-67
-11.65	3.48954	7.59444e-18		-14.15	2.79167	1.60974e-17		-15.9	5.34783	1.39316e-67
-11.65	3.51464	4.58139e-18		-14.15	2.8125	9.72536e-18		-15.9	5.36646	4.99474e-68
-11.65	3.53975	2.75498e-18		-14.15	2.83333	5.85619e-18		-15.9	5.38509	1.78451e-68
-11.65	3.56485	1.65142e-18		-14.15	2.85417	3.51467e-18		-15.9	5.40373	6.3536e-69
-11.65	3.58996	9.8676e-19		-14.15	2.875	2.1024e-18		-15.9	5.42236	2.25432e-69
-11.65	3.61506	5.87727e-19		-14.15	2.89583	1.25346e-18		-15.9	5.44099	7.97084e-70
-11.65	3.64017	3.48937e-19		-14.15	2.91667	7.44846e-19		-15.9	5.45963	2.80858e-70
-11.65	3.66527	2.06502e-19		-14.15	2.9375	4.41153e-19		-15.9	5.47826	9.86199e-71
-11.65	3.69038	1.21815e-19		-14.15	2.95833	2.60422e-19		-15.9	5.49689	3.45092e-71
-11.65	3.71548	7.16276e-20		-14.15	2.97917	1.53226e-19		-15.9	5.51553	1.20337e-71
-11.65	3.74059	4.19812e-20		-14.15	3	8.98573e-20		-15.9	5.53416	4.18175e-72
-11.65	3.76569	2.45258e-20		-14.15	3.02083	5.2522e-20		-15.9	5.5528	1.44814e-72
-11.65	3.7908	1.42819e-20		-14.15	3.04167	3.05983e-20		-15.9	5.57143	4.99752e-73
-11.65	3.8159	8.28964e-21		-14.15	3.0625	1.77672e-20		-15.9	5.59006	1.71867e-73
-11.65	3.841	4.79595e-21		-14.15	3.08333	1.02827e-20		-15.9	5.6087	5.89011e-74
-11.65	3.86611	2.76566e-21		-14.15	3.10417	5.93148e-21		-15.9	5.62733	2.01162e-74
-11.65	3.89121	1.58967e-21		-14.15	3.125	3.41024e-21		-15.9	5.64596	6.84641e-75
-11.65	3.91632	9.10741e-22		-14.15	3.14583	1.95421e-21		-15.9	5.6646	2.32205e-75
-11.65	3.94142	5.20073e-22		-14.15	3.16667	1.11615e-21		-15.9	5.68323	7.84826e-76
-11.65	3.96653	2.96013e-22		-14.15	3.1875	6.35389e-22		-15.9	5.70186	2.64342e-76
-11.65	3.99163	1.67933e-22		-14.15	3.20833	3.60511e-22		-15.9	5.7205	8.87263e-77
-11.65	4.01674	9.49585e-23		-14.15	3.22917	2.03874e-22		-15.9	5.73913	2.96777e-77
-11.65	4.04184	5.35188e-23		-14.15	3.25	1.14912e-22		-15.9	5.75776	9.89237e-78
-11.65	4.06695	3.00643e-23		-14.15	3.27083	6.45548e-23		-15.9	5.7764	3.28596e-78
-11.65	4.09205	1.68332e-23		-14.15	3.29167	3.61453e-23		-15.9	5.79503	1.08772e-78
-11.65	4.11716	9.39399e-24		-14.15	3.3125	2.01713e-23		-15.9	5.81367	3.58806e-79
-11.65	4.14226	5.2252e-24		-14.15	3.33333	1.12195e-23		-15.9	5.8323	1.1795e-79
-11.65	4.16736	2.89682e-24		-14.15	3.35417	6.21968e-24		-15.9	5.85093	3.86389e-80
-11.65	4.19247	1.60069e-24		-14.15	3.375	3.43651e-24		-15.9	5.86957	1.26137e-80
-11.65	4.21757	8.81569e-25		-14.15	3.39583	1.89244e-24		-15.9	5.8882	4.10349e-81
-11.65	4.24268	4.83915e-25		-14.15	3.41667	1.03867e-24		-15.9	5.90683	1.33032e-81
-11.65	4.26778	2.64756e-25		-14.15	3.4375	5.68176e-25		-15.9	5.92547	4.29781e-82
-11.65	4.29289	1.44372e-25		-14.15	3.45833	3.0977e-25		-15.9	5.9441	1.38366e-82
-11.65	4.31799	7.84657e-26		-14.15	3.47917	1.68323e-25		-15.9	5.96273	4.4392e-83
-11.65	4.3431	4.25047e-26		-14.15	3.5	9.11579e-26		-15.9	5.98137	1.41928e-83
-11.65	4.3682	2.29484e-26		-14.15	3.52083	4.92029e-26		-15.9	6	4.52193e-84
-11.65	4.39331	1.23488e-26		-14.15	3.54167	2.64687e-26		-15.85	0	0.000203692
-11.65	4.41841	6.62304e-27		-14.15	3.5625	1.41911e-26		-15.85	0.01863	0.00105
-11.65	4.44352	3.54034e-27		-14.15	3.58333	7.58302e-27		-15.85	0.03727	0.00275
-11.65	4.46862	1.8862e-27		-14.15	3.60417	4.03839e-27		-15.85	0.0559	0.00464
-11.65	4.49372	1.00158e-27		-14.15	3.625	2.14346e-27		-15.85	0.07453	0.00638
-11.65	4.51883	5.30074e-28		-14.15	3.64583	1.13386e-27		-15.85	0.09317	0.00767
-11.65	4.54393	2.79603e-28		-14.15	3.66667	5.97778e-28		-15.85	0.1118	0.00835
-11.65	4.56904	1.46994e-28		-14.15	3.6875	3.14092e-28		-15.85	0.13044	0.00831
-11.65	4.59414	7.70212e-29		-14.15	3.70833	1.64478e-28		-15.85	0.14907	0.00759
-11.65	4.61925	4.02228e-29		-14.15	3.72917	8.5841e-29		-15.85	0.1677	0.00634
-11.65	4.64435	2.09356e-29		-14.15	3.75	4.46492e-29		-15.85	0.18634	0.00485
-11.65	4.66946	1.08605e-29		-14.15	3.77083	2.31454e-29		-15.85	0.20497	0.00364
-11.65	4.69456	5.61516e-30		-14.15	3.79167	1.19577e-29		-15.85	0.2236	0.00344
-11.65	4.71967	2.89351e-30		-14.15	3.8125	6.15686e-30		-15.85	0.24224	0.00426
-11.65	4.74477	1.48606e-30		-14.15	3.83333	3.15938e-30		-15.85	0.26087	0.00535
-11.65	4.76987	7.60672e-31		-14.15	3.85417	1.61574e-30		-15.85	0.2795	0.00621
-11.65	4.79498	3.88066e-31		-14.15	3.875	8.23514e-31		-15.85	0.29814	0.0067
-11.65	4.82008	1.97316e-31		-14.15	3.89583	4.18309e-31		-15.85	0.31677	0.0068
-11.65	4.84519	9.99921e-32		-14.15	3.91667	2.11763e-31		-15.85	0.3354	0.00658
-11.65	4.87029	5.05028e-32		-14.15	3.9375	1.06839e-31		-15.85	0.35404	0.00615
-11.65	4.8954	2.54222e-32		-14.15	3.95833	5.37201e-32		-15.85	0.37267	0.00566
-11.65	4.9205	1.27543e-32		-14.15	3.97917	2.69196e-32		-15.85	0.3913	0.0052
-11.65	4.94561	6.3774e-33		-14.15	4	1.34439e-32		-15.85	0.40994	0.00485
-11.65	4.97071	3.17817e-33		-14.15	4.02083	6.69124e-33		-15.85	0.42857	0.00461
-11.65	4.99582	1.57854e-33		-14.15	4.04167	3.31904e-33		-15.85	0.44721	0.00443
-11.65	5.02092	7.81411e-34		-14.15	4.0625	1.64075e-33		-15.85	0.46584	0.00425
-11.65	5.04603	3.8552e-34		-14.15	4.08333	8.08348e-34		-15.85	0.48447	0.00404
-11.65	5.07113	1.89565e-34		-14.15	4.10417	3.96897e-34		-15.85	0.50311	0.00377
-11.65	5.09623	9.28998e-35		-14.15	4.125	1.94214e-34		-15.85	0.52174	0.00346
-11.65	5.12134	4.53747e-35		-14.15	4.14583	9.47126e-35		-15.85	0.54037	0.00313
-11.65	5.14644	2.2088e-35		-14.15	4.16667	4.60319e-35		-15.85	0.55901	0.0028
-11.65	5.17155	1.07162e-35		-14.15	4.1875	2.22964e-35		-15.85	0.57764	0.0025
-11.65	5.19665	5.18166e-36		-14.15	4.20833	1.0763e-35		-15.85	0.59627	0.00224
-11.65	5.22176	2.49712e-36		-14.15	4.22917	5.17794e-36		-15.85	0.61491	0.00205
-11.65	5.24686	1.19937e-36		-14.15	4.25	2.48259e-36		-15.85	0.63354	0.00192
-11.65	5.27197	5.74126e-37		-14.15	4.27083	1.18625e-36		-15.85	0.65217	0.00182
-11.65	5.29707	2.73907e-37		-14.15	4.29167	5.64903e-37		-15.85	0.67081	0.00176
-11.65	5.32218	1.30239e-37		-14.15	4.3125	2.681e-37		-15.85	0.68944	0.0017
-11.65	5.34728	6.17192e-38		-14.15	4.33333	1.26807e-37		-15.85	0.70808	0.00165
-11.65	5.37239	2.91501e-38		-14.15	4.35417	5.97746e-38		-15.85	0.72671	0.00159
-11.65	5.39749	1.37215e-38		-14.15	4.375	2.80812e-38		-15.85	0.74534	0.00152
-11.65	5.42259	6.4373e-39		-14.15	4.39583	1.31474e-38		-15.85	0.76398	0.00143
-11.65	5.4477	3.00986e-39		-14.15	4.41667	6.13467e-39		-15.85	0.78261	0.00134
-11.65	5.4728	1.40258e-39		-14.15	4.4375	2.85279e-39		-15.85	0.80124	0.00124
-11.65	5.49791	6.51406e-40		-14.15	4.45833	1.32213e-39		-15.85	0.81988	0.00113
-11.65	5.52301	3.01519e-40		-14.15	4.47917	6.10671e-40		-15.85	0.83851	0.00102
-11.65	5.54812	1.39097e-40		-14.15	4.5	2.81105e-40		-15.85	0.85714	0.000914529
-11.65	5.57322	6.39527e-41		-14.15	4.52083	1.28961e-40		-15.85	0.87578	0.000810979
-11.65	5.59833	2.93049e-41		-14.15	4.54167	5.89626e-41		-15.85	0.89441	0.000712517
-11.65	5.62343	1.33833e-41		-14.15	4.5625	2.68673e-41		-15.85	0.91304	0.000620475
-11.65	5.64854	6.09146e-42		-14.15	4.58333	1.22012e-41		-15.85	0.93168	0.000535738
-11.65	5.67364	2.76325e-42		-14.15	4.60417	5.52216e-42		-15.85	0.95031	0.000458798
-11.65	5.69875	1.24928e-42		-14.15	4.625	2.49085e-42		-15.85	0.96894	0.000389816
-11.65	5.72385	5.62904e-43		-14.15	4.64583	1.11974e-42		-15.85	0.98758	0.000328684
-11.65	5.74895	2.52784e-43		-14.15	4.66667	5.0167e-43		-15.85	1.00621	0.000275094
-11.65	5.77406	1.13136e-43		-14.15	4.6875	2.24002e-43		-15.85	1.02485	0.000228594
-11.65	5.79916	5.04654e-44		-14.15	4.70833	9.96819e-44		-15.85	1.04348	0.000188631
-11.65	5.82427	2.24349e-44		-14.15	4.72917	4.42094e-44		-15.85	1.06211	0.000154601
-11.65	5.84937	9.9401e-45		-14.15	4.75	1.9541e-44		-15.85	1.08075	0.000125875
-11.65	5.87448	4.3893e-45		-14.15	4.77083	8.6082e-45		-15.85	1.09938	0.00010183
-11.65	5.89958	1.93169e-45		-14.15	4.79167	3.77931e-45		-15.85	1.11801	8.1865e-05
-11.65	5.92469	8.47263e-46		-14.15	4.8125	1.65366e-45		-15.85	1.13665	6.5416e-05
-11.65	5.94979	3.7037e-46		-14.15	4.83333	7.21133e-46		-15.85	1.15528	5.19652e-05
-11.65	5.9749	1.61358e-46		-14.15	4.85417	3.13415e-46		-15.85	1.17391	4.10453e-05
-11.65	6	7.00619e-47		-14.15	4.875	1.35757e-46		-15.85	1.19255	3.22415e-05
-11.6	0	0.00366		-14.15	4.89583	5.86054e-47		-15.85	1.21118	2.51913e-05
-11.6	0.02511	0.00787		-14.15	4.91667	2.52145e-47		-15.85	1.22981	1.95816e-05
-11.6	0.05021	0.00977		-14.15	4.9375	1.08119e-47		-15.85	1.24845	1.51455e-05
-11.6	0.07531	0.00953		-14.15	4.95833	4.62048e-48		-15.85	1.26708	1.16584e-05
-11.6	0.10042	0.0079		-14.15	4.97917	1.96794e-48		-15.85	1.28571	8.9328e-06
-11.6	0.12552	0.00636		-14.15	5	8.3536e-49		-15.85	1.30435	6.81395e-06
-11.6	0.15063	0.00714		-14.15	5.02083	3.53406e-49		-15.85	1.32298	5.17535e-06
-11.6	0.17573	0.00996		-14.15	5.04167	1.49009e-49		-15.85	1.34162	3.91446e-06
-11.6	0.20084	0.01294		-14.15	5.0625	6.26165e-50		-15.85	1.36025	2.94884e-06
-11.6	0.22594	0.01496		-14.15	5.08333	2.62243e-50		-15.85	1.37888	2.21274e-06
-11.6	0.25105	0.01558		-14.15	5.10417	1.09461e-50		-15.85	1.39752	1.65405e-06
-11.6	0.27615	0.01468		-14.15	5.125	4.55356e-51		-15.85	1.41615	1.23182e-06
-11.6	0.30126	0.01243		-14.15	5.14583	1.88792e-51		-15.85	1.43478	9.14023e-07
-11.6	0.32636	0.00924		-14.15	5.16667	7.80107e-52		-15.85	1.45342	6.75772e-07
-11.6	0.35146	0.00561		-14.15	5.1875	3.21266e-52		-15.85	1.47205	4.97849e-07
-11.6	0.37657	0.00238		-14.15	5.20833	1.3186e-52		-15.85	1.49068	3.65478e-07
-11.6	0.40167	0.00258		-14.15	5.22917	5.3939e-53		-15.85	1.50932	2.67362e-07
-11.6	0.42678	0.00482		-14.15	5.25	2.19903e-53		-15.85	1.52795	1.94903e-07
-11.6	0.45188	0.00649		-14.15	5.27083	8.9351e-54		-15.85	1.54658	1.41585e-07
-11.6	0.47699	0.00733		-14.15	5.29167	3.61832e-54		-15.85	1.56522	1.02493e-07
-11.6	0.50209	0.00742		-14.15	5.3125	1.46034e-54		-15.85	1.58385	7.39333e-08
-11.6	0.5272	0.00697		-14.15	5.33333	5.87406e-55		-15.85	1.60248	5.31438e-08
-11.6	0.5523	0.00622		-14.15	5.35417	2.35485e-55		-15.85	1.62112	3.80648e-08
-11.6	0.57741	0.00544		-14.15	5.375	9.40865e-56		-15.85	1.63975	2.7167e-08
-11.6	0.60251	0.00482		-14.15	5.39583	3.74654e-56		-15.85	1.65839	1.93196e-08
-11.6	0.62762	0.00445		-14.15	5.41667	1.48687e-56		-15.85	1.67702	1.36894e-08
-11.6	0.65272	0.00427		-14.15	5.4375	5.88101e-57		-15.85	1.69565	9.66471e-09
-11.6	0.67782	0.00419		-14.15	5.45833	2.3183e-57		-15.85	1.71429	6.79836e-09
-11.6	0.70293	0.00411		-14.15	5.47917	9.10807e-58		-15.85	1.73292	4.76455e-09
-11.6	0.72803	0.00399		-14.15	5.5	3.56633e-58		-15.85	1.75155	3.32686e-09
-11.6	0.75314	0.00385		-14.15	5.52083	1.39172e-58		-15.85	1.77019	2.31438e-09
-11.6	0.77824	0.00369		-14.15	5.54167	5.41281e-59		-15.85	1.78882	1.60404e-09
-11.6	0.80335	0.00353		-14.15	5.5625	2.09812e-59		-15.85	1.80745	1.10757e-09
-11.6	0.82845	0.00338		-14.15	5.58333	8.10537e-60		-15.85	1.82609	7.61908e-10
-11.6	0.85356	0.00324		-14.15	5.60417	3.12071e-60		-15.85	1.84472	5.22157e-10
-11.6	0.87866	0.00309		-14.15	5.625	1.19748e-60		-15.85	1.86335	3.56505e-10
-11.6	0.90377	0.00294		-14.15	5.64583	4.57953e-61		-15.85	1.88199	2.42491e-10
-11.6	0.92887	0.00277		-14.15	5.66667	1.74545e-61		-15.85	1.90062	1.64319e-10
-11.6	0.95398	0.0026		-14.15	5.6875	6.63026e-62		-15.85	1.91926	1.10928e-10
-11.6	0.97908	0.00242		-14.15	5.70833	2.51008e-62		-15.85	1.93789	7.46038e-11
-11.6	1.00418	0.00223		-14.15	5.72917	9.47065e-63		-15.85	1.95652	4.99854e-11
-11.6	1.02929	0.00204		-14.15	5.75	3.56127e-63		-15.85	1.97516	3.33649e-11
-11.6	1.05439	0.00185		-14.15	5.77083	1.33464e-63		-15.85	1.99379	2.21873e-11
-11.6	1.0795	0.00167		-14.15	5.79167	4.9849e-64		-15.85	2.01242	1.4699e-11
-11.6	1.1046	0.00149		-14.15	5.8125	1.85559e-64		-15.85	2.03106	9.70162e-12
-11.6	1.12971	0.00132		-14.15	5.83333	6.88396e-65		-15.85	2.04969	6.37932e-12
-11.6	1.15481	0.00116		-14.15	5.85417	2.54523e-65		-15.85	2.06832	4.17911e-12
-11.6	1.17992	0.00101		-14.15	5.875	9.3788e-66		-15.85	2.08696	2.72756e-12
-11.6	1.20502	0.000872199		-14.15	5.89583	3.44428e-66		-15.85	2.10559	1.77358e-12
-11.6	1.23013	0.00074592		-14.15	5.91667	1.26061e-66		-15.85	2.12422	1.14899e-12
-11.6	1.25523	0.000632444		-14.15	5.9375	4.59824e-67		-15.85	2.14286	7.41611e-13
-11.6	1.28034	0.00053175		-14.15	5.95833	1.6716e-67		-15.85	2.16149	4.76909e-13
-11.6	1.30544	0.000443483		-14.15	5.97917	6.05624e-68		-15.85	2.18012	3.05561e-13
-11.6	1.33054	0.000367006		-14.15	6	2.18676e-68		-15.85	2.19876	1.9506e-13
-11.6	1.35565	0.000301475		-14.1	0	0.000138243		-15.85	2.21739	1.24066e-13
-11.6	1.38075	0.000245905		-14.1	0.02083	0.00039285		-15.85	2.23603	7.86242e-14
-11.6	1.40586	0.000199243		-14.1	0.04167	0.000849844		-15.85	2.25466	4.96459e-14
-11.6	1.43096	0.000160417		-14.1	0.0625	0.00136		-15.85	2.27329	3.1235e-14
-11.6	1.45607	0.000128387		-14.1	0.08333	0.00181		-15.85	2.29193	1.9581e-14
-11.6	1.48117	0.000102172		-14.1	0.10417	0.00212		-15.85	2.31056	1.22313e-14
-11.6	1.50628	8.08761e-05		-14.1	0.125	0.00225		-15.85	2.32919	7.61299e-15
-11.6	1.53138	6.36945e-05		-14.1	0.14583	0.00218		-15.85	2.34783	4.72164e-15
-11.6	1.55649	4.99214e-05		-14.1	0.16667	0.00194		-15.85	2.36646	2.91805e-15
-11.6	1.58159	3.89469e-05		-14.1	0.1875	0.00161		-15.85	2.38509	1.79705e-15
-11.6	1.6067	3.02515e-05		-14.1	0.20833	0.00134		-15.85	2.40373	1.10281e-15
-11.6	1.6318	2.33981e-05		-14.1	0.22917	0.00129		-15.85	2.42236	6.74406e-16
-11.6	1.6569	1.80236e-05		-14.1	0.25	0.00149		-15.85	2.44099	4.1099e-16
-11.6	1.68201	1.38286e-05		-14.1	0.27083	0.00177		-15.85	2.45963	2.49595e-16
-11.6	1.70711	1.05691e-05		-14.1	0.29167	0.002		-15.85	2.47826	1.51057e-16
-11.6	1.73222	8.04736e-06		-14.1	0.3125	0.00213		-15.85	2.49689	9.11081e-17
-11.6	1.75732	6.10452e-06		-14.1	0.33333	0.00213		-15.85	2.51553	5.47632e-17
-11.6	1.78243	4.61374e-06		-14.1	0.35417	0.00205		-15.85	2.53416	3.28053e-17
-11.6	1.80753	3.47434e-06		-14.1	0.375	0.00191		-15.85	2.5528	1.95852e-17
-11.6	1.83264	2.60687e-06		-14.1	0.39583	0.00176		-15.85	2.57143	1.16534e-17
-11.6	1.85774	1.94895e-06		-14.1	0.41667	0.00165		-15.85	2.59006	6.91067e-18
-11.6	1.88285	1.45184e-06		-14.1	0.4375	0.00157		-15.85	2.6087	4.08451e-18
-11.6	1.90795	1.07765e-06		-14.1	0.45833	0.00152		-15.85	2.62733	2.40613e-18
-11.6	1.93305	7.97038e-07		-14.1	0.47917	0.00148		-15.85	2.64596	1.41274e-18
-11.6	1.95816	5.87383e-07		-14.1	0.5	0.00142		-15.85	2.6646	8.26759e-19
-11.6	1.98326	4.31327e-07		-14.1	0.52083	0.00133		-15.85	2.68323	4.82251e-19
-11.6	2.00837	3.15599e-07		-14.1	0.54167	0.00123		-15.85	2.70186	2.80384e-19
-11.6	2.03347	2.30097e-07		-14.1	0.5625	0.00112		-15.85	2.7205	1.62489e-19
-11.6	2.05858	1.67161e-07		-14.1	0.58333	0.00101		-15.85	2.73913	9.3862e-20
-11.6	2.08368	1.21007e-07		-14.1	0.60417	0.000922493		-15.85	2.75776	5.40454e-20
-11.6	2.10879	8.7286e-08		-14.1	0.625	0.000853419		-15.85	2.7764	3.10195e-20
-11.6	2.13389	6.27397e-08		-14.1	0.64583	0.000806369		-15.85	2.79503	1.77469e-20
-11.6	2.159	4.49378e-08		-14.1	0.66667	0.000776555		-15.85	2.81367	1.01211e-20
-11.6	2.1841	3.20745e-08		-14.1	0.6875	0.000756801		-15.85	2.8323	5.75374e-21
-11.6	2.20921	2.28138e-08		-14.1	0.70833	0.000740216		-15.85	2.85093	3.2606e-21
-11.6	2.23431	1.61708e-08		-14.1	0.72917	0.000721656		-15.85	2.86957	1.84193e-21
-11.6	2.25941	1.14229e-08		-14.1	0.75	0.000698012		-15.85	2.8882	1.03724e-21
-11.6	2.28452	8.04159e-09		-14.1	0.77083	0.000667921		-15.85	2.90683	5.82261e-22
-11.6	2.30962	5.64208e-09		-14.1	0.79167	0.000631322		-15.85	2.92547	3.2583e-22
-11.6	2.33473	3.9453e-09		-14.1	0.8125	0.00058904		-15.85	2.9441	1.81761e-22
-11.6	2.35983	2.74965e-09		-14.1	0.83333	0.000542439		-15.85	2.96273	1.01076e-22
-11.6	2.38494	1.91004e-09		-14.1	0.85417	0.000493142		-15.85	2.98137	5.60315e-23
-11.6	2.41004	1.32248e-09		-14.1	0.875	0.000442803		-15.85	3	3.09639e-23
-11.6	2.43515	9.12699e-10		-14.1	0.89583	0.000392949		-15.85	3.01863	1.70576e-23
-11.6	2.46025	6.27872e-10		-14.1	0.91667	0.000344865		-15.85	3.03727	9.36742e-24
-11.6	2.48536	4.30558e-10		-14.1	0.9375	0.000299545		-15.85	3.0559	5.12814e-24
-11.6	2.51046	2.9432e-10		-14.1	0.95833	0.000257682		-15.85	3.07453	2.79857e-24
-11.6	2.53557	2.00561e-10		-14.1	0.97917	0.000219688		-15.85	3.09317	1.52247e-24
-11.6	2.56067	1.36245e-10		-14.1	1	0.000185734		-15.85	3.1118	8.25645e-25
-11.6	2.58577	9.2269e-11		-14.1	1.02083	0.000155805		-15.85	3.13044	4.46346e-25
-11.6	2.61088	6.22957e-11		-14.1	1.04167	0.000129744		-15.85	3.14907	2.40536e-25
-11.6	2.63598	4.19312e-11		-14.1	1.0625	0.0001073		-15.85	3.1677	1.29216e-25
-11.6	2.66109	2.81385e-11		-14.1	1.08333	8.8162e-05		-15.85	3.18634	6.91953e-26
-11.6	2.68619	1.8826e-11		-14.1	1.10417	7.19935e-05		-15.85	3.20497	3.69369e-26
-11.6	2.7113	1.25577e-11		-14.1	1.125	5.84488e-05		-15.85	3.2236	1.96546e-26
-11.6	2.7364	8.35156e-12		-14.1	1.14583	4.71918e-05		-15.85	3.24224	1.04252e-26
-11.6	2.76151	5.53775e-12		-14.1	1.16667	3.79051e-05		-15.85	3.26087	5.51214e-27
-11.6	2.78661	3.6611e-12		-14.1	1.1875	3.02971e-05		-15.85	3.2795	2.90514e-27
-11.6	2.81172	2.41327e-12		-14.1	1.20833	2.41047e-05		-15.85	3.29814	1.52623e-27
-11.6	2.83682	1.58605e-12		-14.1	1.22917	1.90954e-05		-15.85	3.31677	7.99242e-28
-11.6	2.86193	1.03932e-12		-14.1	1.25	1.50661e-05		-15.85	3.3354	4.17194e-28
-11.6	2.88703	6.79052e-13		-14.1	1.27083	1.18421e-05		-15.85	3.35404	2.17068e-28
-11.6	2.91213	4.42362e-13		-14.1	1.29167	9.27517e-06		-15.85	3.37267	1.12577e-28
-11.6	2.93724	2.87324e-13		-14.1	1.3125	7.24047e-06		-15.85	3.3913	5.81963e-29
-11.6	2.96234	1.86075e-13		-14.1	1.33333	5.63428e-06		-15.85	3.40994	2.99868e-29
-11.6	2.98745	1.20149e-13		-14.1	1.35417	4.3711e-06		-15.85	3.42857	1.5401e-29
-11.6	3.01255	7.73517e-14		-14.1	1.375	3.38112e-06		-15.85	3.44721	7.88413e-30
-11.6	3.03766	4.96516e-14		-14.1	1.39583	2.60772e-06		-15.85	3.46584	4.02288e-30
-11.6	3.06276	3.17766e-14		-14.1	1.41667	2.00534e-06		-15.85	3.48447	2.04596e-30
-11.6	3.08787	2.02763e-14		-14.1	1.4375	1.5375e-06		-15.85	3.50311	1.03713e-30
-11.6	3.11297	1.28996e-14		-14.1	1.45833	1.1752e-06		-15.85	3.52174	5.24011e-31
-11.6	3.13808	8.18206e-15		-14.1	1.47917	8.95419e-07		-15.85	3.54037	2.63886e-31
-11.6	3.16318	5.17423e-15		-14.1	1.5	6.79998e-07		-15.85	3.55901	1.32453e-31
-11.6	3.18829	3.26227e-15		-14.1	1.52083	5.14636e-07		-15.85	3.57764	6.62626e-32
-11.6	3.21339	2.05061e-15		-14.1	1.54167	3.88106e-07		-15.85	3.59627	3.30399e-32
-11.6	3.23849	1.28508e-15		-14.1	1.5625	2.91614e-07		-15.85	3.61491	1.64198e-32
-11.6	3.2636	8.02889e-16		-14.1	1.58333	2.18289e-07		-15.85	3.63354	8.13311e-33
-11.6	3.2887	5.00099e-16		-14.1	1.60417	1.62773e-07		-15.85	3.65217	4.01514e-33
-11.6	3.31381	3.10546e-16		-14.1	1.625	1.20902e-07		-15.85	3.67081	1.9756e-33
-11.6	3.33891	1.92249e-16		-14.1	1.64583	8.94479e-08		-15.85	3.68944	9.6883e-34
-11.6	3.36402	1.18648e-16		-14.1	1.66667	6.59138e-08		-15.85	3.70808	4.7353e-34
-11.6	3.38912	7.29989e-17		-14.1	1.6875	4.83784e-08		-15.85	3.72671	2.30673e-34
-11.6	3.41423	4.47739e-17		-14.1	1.70833	3.53669e-08		-15.85	3.74534	1.11993e-34
-11.6	3.43933	2.73768e-17		-14.1	1.72917	2.57527e-08		-15.85	3.76398	5.41917e-35
-11.6	3.46444	1.66873e-17		-14.1	1.75	1.86784e-08		-15.85	3.78261	2.61347e-35
-11.6	3.48954	1.01398e-17		-14.1	1.77083	1.34947e-08		-15.85	3.80124	1.25616e-35
-11.6	3.51464	6.14201e-18		-14.1	1.79167	9.71205e-09		-15.85	3.81988	6.01748e-36
-11.6	3.53975	3.70873e-18		-14.1	1.8125	6.96306e-09		-15.85	3.83851	2.87292e-36
-11.6	3.56485	2.2324e-18		-14.1	1.83333	4.97335e-09		-15.85	3.85714	1.36701e-36
-11.6	3.58996	1.33951e-18		-14.1	1.85417	3.53896e-09		-15.85	3.87578	6.48273e-37
-11.6	3.61506	8.01201e-19		-14.1	1.875	2.50897e-09		-15.85	3.89441	3.06394e-37
-11.6	3.64017	4.77704e-19		-14.1	1.89583	1.77224e-09		-15.85	3.91304	1.44324e-37
-11.6	3.66527	2.83919e-19		-14.1	1.91667	1.2473e-09		-15.85	3.93168	6.77533e-38
-11.6	3.69038	1.68208e-19		-14.1	1.9375	8.7468e-10		-15.85	3.95031	3.16998e-38
-11.6	3.71548	9.93365e-20		-14.1	1.95833	6.11179e-10		-15.85	3.96894	1.47814e-38
-11.6	3.74059	5.84766e-20		-14.1	1.97917	4.25534e-10		-15.85	3.98758	6.86921e-39
-11.6	3.76569	3.43133e-20		-14.1	2	2.95224e-10		-15.85	4.00621	3.18147e-39
-11.6	3.7908	2.007e-20		-14.1	2.02083	2.04092e-10		-15.85	4.02485	1.46852e-39
-11.6	3.8159	1.17014e-20		-14.1	2.04167	1.40591e-10		-15.85	4.04348	6.75558e-40
-11.6	3.841	6.80025e-21		-14.1	2.0625	9.65041e-11		-15.85	4.06211	3.09723e-40
-11.6	3.86611	3.93924e-21		-14.1	2.08333	6.60076e-11		-15.85	4.08075	1.41518e-40
-11.6	3.89121	2.27455e-21		-14.1	2.10417	4.49885e-11		-15.85	4.09938	6.44432e-41
-11.6	3.91632	1.30911e-21		-14.1	2.125	3.05539e-11		-15.85	4.11801	2.92462e-41
-11.6	3.94142	7.51011e-22		-14.1	2.14583	2.06771e-11		-15.85	4.13665	1.32278e-41
-11.6	3.96653	4.29446e-22		-14.1	2.16667	1.39435e-11		-15.85	4.15528	5.96256e-42
-11.6	3.99163	2.44771e-22		-14.1	2.1875	9.36931e-12		-15.85	4.17391	2.67856e-42
-11.6	4.01674	1.39059e-22		-14.1	2.20833	6.27337e-12		-15.85	4.19255	1.19921e-42
-11.6	4.04184	7.87456e-23		-14.1	2.22917	4.18554e-12		-15.85	4.21118	5.35072e-43
-11.6	4.06695	4.44465e-23		-14.1	2.25	2.78266e-12		-15.85	4.22981	2.37932e-43
-11.6	4.09205	2.50053e-23		-14.1	2.27083	1.84344e-12		-15.85	4.24845	1.05443e-43
-11.6	4.11716	1.40219e-23		-14.1	2.29167	1.21691e-12		-15.85	4.26708	4.65695e-44
-11.6	4.14226	7.83729e-24		-14.1	2.3125	8.00488e-13		-15.85	4.28571	2.04979e-44
-11.6	4.16736	4.3662e-24		-14.1	2.33333	5.24708e-13		-15.85	4.30435	8.99159e-45
-11.6	4.19247	2.42448e-24		-14.1	2.35417	3.42729e-13		-15.85	4.32298	3.93084e-45
-11.6	4.21757	1.34188e-24		-14.1	2.375	2.23079e-13		-15.85	4.34162	1.7126e-45
-11.6	4.24268	7.40255e-25		-14.1	2.39583	1.44693e-13		-15.85	4.36025	7.43607e-46
-11.6	4.26778	4.0703e-25		-14.1	2.41667	9.35232e-14		-15.85	4.37888	3.21775e-46
-11.6	4.29289	2.23072e-25		-14.1	2.4375	6.02394e-14		-15.85	4.39752	1.38765e-46
-11.6	4.31799	1.21853e-25		-14.1	2.45833	3.86666e-14		-15.85	4.41615	5.96383e-47
-11.6	4.3431	6.63441e-26		-14.1	2.47917	2.47338e-14		-15.85	4.43478	2.5544e-47
-11.6	4.3682	3.6003e-26		-14.1	2.5	1.57671e-14		-15.85	4.45342	1.09036e-47
-11.6	4.39331	1.94736e-26		-14.1	2.52083	1.00166e-14		-15.85	4.47205	4.63841e-48
-11.6	4.41841	1.04984e-26		-14.1	2.54167	6.34172e-15		-15.85	4.49068	1.96646e-48
-11.6	4.44352	5.64116e-27		-14.1	2.5625	4.00141e-15		-15.85	4.50932	8.3084e-49
-11.6	4.46862	3.02122e-27		-14.1	2.58333	2.5162e-15		-15.85	4.52795	3.49837e-49
-11.6	4.49372	1.61274e-27		-14.1	2.60417	1.57691e-15		-15.85	4.54658	1.46801e-49
-11.6	4.51883	8.5805e-28		-14.1	2.625	9.84929e-16		-15.85	4.56522	6.13916e-50
-11.6	4.54393	4.55017e-28		-14.1	2.64583	6.13116e-16		-15.85	4.58385	2.55861e-50
-11.6	4.56904	2.40496e-28		-14.1	2.66667	3.80386e-16		-15.85	4.60248	1.0627e-50
-11.6	4.59414	1.26693e-28		-14.1	2.6875	2.35209e-16		-15.85	4.62112	4.39882e-51
-11.6	4.61925	6.65216e-29		-14.1	2.70833	1.44956e-16		-15.85	4.63975	1.81457e-51
-11.6	4.64435	3.48126e-29		-14.1	2.72917	8.90372e-17		-15.85	4.65839	7.45975e-52
-11.6	4.66946	1.81582e-29		-14.1	2.75	5.45087e-17		-15.85	4.67702	3.05625e-52
-11.6	4.69456	9.44001e-30		-14.1	2.77083	3.326e-17		-15.85	4.69565	1.24786e-52
-11.6	4.71967	4.89141e-30		-14.1	2.79167	2.02275e-17		-15.85	4.71429	5.07757e-53
-11.6	4.74477	2.52614e-30		-14.1	2.8125	1.22611e-17		-15.85	4.73292	2.05901e-53
-11.6	4.76987	1.3003e-30		-14.1	2.83333	7.4077e-18		-15.85	4.75155	8.32094e-54
-11.6	4.79498	6.67095e-31		-14.1	2.85417	4.46075e-18		-15.85	4.77019	3.35118e-54
-11.6	4.82008	3.41109e-31		-14.1	2.875	2.67735e-18		-15.85	4.78882	1.34504e-54
-11.6	4.84519	1.73844e-31		-14.1	2.89583	1.60168e-18		-15.85	4.80745	5.38002e-55
-11.6	4.87029	8.83047e-32		-14.1	2.91667	9.55035e-19		-15.85	4.82609	2.14459e-55
-11.6	4.8954	4.47062e-32		-14.1	2.9375	5.67596e-19		-15.85	4.84472	8.51949e-56
-11.6	4.9205	2.25586e-32		-14.1	2.95833	3.36229e-19		-15.85	4.86335	3.37283e-56
-11.6	4.94561	1.13452e-32		-14.1	2.97917	1.98522e-19		-15.85	4.88199	1.33071e-56
-11.6	4.97071	5.68685e-33		-14.1	3	1.16831e-19		-15.85	4.90062	5.2322e-57
-11.6	4.99582	2.84112e-33		-14.1	3.02083	6.8531e-20		-15.85	4.91926	2.05019e-57
-11.6	5.02092	1.4147e-33		-14.1	3.04167	4.00675e-20		-15.85	4.93789	8.00594e-58
-11.6	5.04603	7.02094e-34		-14.1	3.0625	2.33494e-20		-15.85	4.95652	3.11559e-58
-11.6	5.07113	3.47283e-34		-14.1	3.08333	1.35624e-20		-15.85	4.97516	1.2083e-58
-11.6	5.09623	1.7121e-34		-14.1	3.10417	7.8519e-21		-15.85	4.99379	4.67005e-59
-11.6	5.12134	8.41258e-35		-14.1	3.125	4.53095e-21		-15.85	5.01242	1.79876e-59
-11.6	5.14644	4.11989e-35		-14.1	3.14583	2.60604e-21		-15.85	5.03106	6.90455e-60
-11.6	5.17155	2.01094e-35		-14.1	3.16667	1.49399e-21		-15.85	5.04969	2.64122e-60
-11.6	5.19665	9.78287e-36		-14.1	3.1875	8.53668e-22		-15.85	5.06832	1.00689e-60
-11.6	5.22176	4.74339e-36		-14.1	3.20833	4.86189e-22		-15.85	5.08696	3.82529e-61
-11.6	5.24686	2.29228e-36		-14.1	3.22917	2.7599e-22		-15.85	5.10559	1.44829e-61
-11.6	5.27197	1.10408e-36		-14.1	3.25	1.56155e-22		-15.85	5.12422	5.46453e-62
-11.6	5.29707	5.30012e-37		-14.1	3.27083	8.8062e-23		-15.85	5.14286	2.05474e-62
-11.6	5.32218	2.53587e-37		-14.1	3.29167	4.94985e-23		-15.85	5.16149	7.69959e-63
-11.6	5.34728	1.20927e-37		-14.1	3.3125	2.77309e-23		-15.85	5.18012	2.87531e-63
-11.6	5.37239	5.74739e-38		-14.1	3.33333	1.54848e-23		-15.85	5.19876	1.07006e-63
-11.6	5.39749	2.72253e-38		-14.1	3.35417	8.61813e-24		-15.85	5.21739	3.9686e-64
-11.6	5.42259	1.28537e-38		-14.1	3.375	4.78064e-24		-15.85	5.23603	1.4668e-64
-11.6	5.4477	6.04837e-39		-14.1	3.39583	2.64316e-24		-15.85	5.25466	5.40271e-65
-11.6	5.4728	2.83661e-39		-14.1	3.41667	1.45655e-24		-15.85	5.27329	1.98316e-65
-11.6	5.49791	1.32591e-39		-14.1	3.4375	7.99994e-25		-15.85	5.29193	7.2545e-66
-11.6	5.52301	6.17707e-40		-14.1	3.45833	4.37935e-25		-15.85	5.31056	2.64462e-66
-11.6	5.54812	2.86815e-40		-14.1	3.47917	2.38942e-25		-15.85	5.32919	9.60779e-67
-11.6	5.57322	1.32732e-40		-14.1	3.5	1.29937e-25		-15.85	5.34783	3.47847e-67
-11.6	5.59833	6.12207e-41		-14.1	3.52083	7.04252e-26		-15.85	5.36646	1.25504e-67
-11.6	5.62343	2.81433e-41		-14.1	3.54167	3.80434e-26		-15.85	5.38509	4.51265e-68
-11.6	5.64854	1.28944e-41		-14.1	3.5625	2.04826e-26		-15.85	5.40373	1.617e-68
-11.6	5.67364	5.88819e-42		-14.1	3.58333	1.09912e-26		-15.85	5.42236	5.77419e-69
-11.6	5.69875	2.67986e-42		-14.1	3.60417	5.87832e-27		-15.85	5.44099	2.05483e-69
-11.6	5.72385	1.21561e-42		-14.1	3.625	3.13338e-27		-15.85	5.45963	7.28728e-70
-11.6	5.74895	5.49577e-43		-14.1	3.64583	1.66465e-27		-15.85	5.47826	2.57548e-70
-11.6	5.77406	2.47636e-43		-14.1	3.66667	8.81414e-28		-15.85	5.49689	9.07097e-71
-11.6	5.79916	1.11211e-43		-14.1	3.6875	4.6514e-28		-15.85	5.51553	3.18385e-71
-11.6	5.82427	4.97776e-44		-14.1	3.70833	2.44643e-28		-15.85	5.53416	1.11367e-71
-11.6	5.84937	2.2206e-44		-14.1	3.72917	1.28241e-28		-15.85	5.5528	3.88204e-72
-11.6	5.87448	9.8732e-45		-14.1	3.75	6.69986e-29		-15.85	5.57143	1.34855e-72
-11.6	5.89958	4.37517e-45		-14.1	3.77083	3.48856e-29		-15.85	5.59006	4.66852e-73
-11.6	5.92469	1.93233e-45		-14.1	3.79167	1.81038e-29		-15.85	5.6087	1.61062e-73
-11.6	5.94979	8.50589e-46		-14.1	3.8125	9.36338e-30		-15.85	5.62733	5.53742e-74
-11.6	5.9749	3.7317e-46		-14.1	3.83333	4.82655e-30		-15.85	5.64596	1.89725e-74
-11.6	6	1.63171e-46		-14.1	3.85417	2.47959e-30		-15.85	5.6646	6.47806e-75
-11.55	0	0.00366		-14.1	3.875	1.26959e-30		-15.85	5.68323	2.20428e-75
-11.55	0.02511	0.00787		-14.1	3.89583	6.47864e-31		-15.85	5.70186	7.47465e-76
-11.55	0.05021	0.00978		-14.1	3.91667	3.2949e-31		-15.85	5.7205	2.5259e-76
-11.55	0.07531	0.00953		-14.1	3.9375	1.67008e-31		-15.85	5.73913	8.50635e-77
-11.55	0.10042	0.0079		-14.1	3.95833	8.43666e-32		-15.85	5.75776	2.85478e-77
-11.55	0.12552	0.00637		-14.1	3.97917	4.24755e-32		-15.85	5.7764	9.54777e-78
-11.55	0.15063	0.00715		-14.1	4	2.13129e-32		-15.85	5.79503	3.18224e-78
-11.55	0.17573	0.00998		-14.1	4.02083	1.06582e-32		-15.85	5.81367	1.05698e-78
-11.55	0.20084	0.01296		-14.1	4.04167	5.312e-33		-15.85	5.8323	3.49864e-79
-11.55	0.22594	0.01499		-14.1	4.0625	2.63857e-33		-15.85	5.85093	1.15407e-79
-11.55	0.25105	0.01561		-14.1	4.08333	1.30621e-33		-15.85	5.86957	3.79375e-80
-11.55	0.27615	0.01472		-14.1	4.10417	6.44456e-34		-15.85	5.8882	1.24281e-80
-11.55	0.30126	0.01248		-14.1	4.125	3.16889e-34		-15.85	5.90683	4.05735e-81
-11.55	0.32636	0.00927		-14.1	4.14583	1.55295e-34		-15.85	5.92547	1.32002e-81
-11.55	0.35146	0.00563		-14.1	4.16667	7.58473e-35		-15.85	5.9441	4.27973e-82
-11.55	0.37657	0.00238		-14.1	4.1875	3.69197e-35		-15.85	5.96273	1.38279e-82
-11.55	0.40167	0.00257		-14.1	4.20833	1.79106e-35		-15.85	5.98137	4.45239e-83
-11.55	0.42678	0.00484		-14.1	4.22917	8.6596e-36		-15.85	6	1.42867e-83
-11.55	0.45188	0.00652		-14.1	4.25	4.17273e-36		-15.8	0	0.000203691
-11.55	0.47699	0.00737		-14.1	4.27083	2.00391e-36		-15.8	0.01863	0.00105
-11.55	0.50209	0.00747		-14.1	4.29167	9.59113e-37		-15.8	0.03727	0.00275
-11.55	0.5272	0.00702		-14.1	4.3125	4.57507e-37		-15.8	0.0559	0.00464
-11.55	0.5523	0.00627		-14.1	4.33333	2.17501e-37		-15.8	0.07453	0.00638
-11.55	0.57741	0.00548		-14.1	4.35417	1.03053e-37		-15.8	0.09317	0.00768
-11.55	0.60251	0.00486		-14.1	4.375	4.86627e-38		-15.8	0.1118	0.00835
-11.55	0.62762	0.00448		-14.1	4.39583	2.29017e-38		-15.8	0.13044	0.00832
-11.55	0.65272	0.00431		-14.1	4.41667	1.07418e-38		-15.8	0.14907	0.0076
-11.55	0.67782	0.00423		-14.1	4.4375	5.02139e-39		-15.8	0.1677	0.00635
-11.55	0.70293	0.00416		-14.1	4.45833	2.33942e-39		-15.8	0.18634	0.00486
-11.55	0.72803	0.00404		-14.1	4.47917	1.08625e-39		-15.8	0.20497	0.00364
-11.55	0.75314	0.0039		-14.1	4.5	5.0268e-40		-15.8	0.2236	0.00344
-11.55	0.77824	0.00374		-14.1	4.52083	2.31842e-40		-15.8	0.24224	0.00427
-11.55	0.80335	0.00358		-14.1	4.54167	1.06569e-40		-15.8	0.26087	0.00536
-11.55	0.82845	0.00344		-14.1	4.5625	4.88212e-41		-15.8	0.2795	0.00623
-11.55	0.85356	0.00329		-14.1	4.58333	2.22909e-41		-15.8	0.29814	0.00672
-11.55	0.87866	0.00315		-14.1	4.60417	1.01435e-41		-15.8	0.31677	0.00682
-11.55	0.90377	0.003		-14.1	4.625	4.60031e-42		-15.8	0.3354	0.00661
-11.55	0.92887	0.00283		-14.1	4.64583	2.07936e-42		-15.8	0.35404	0.00618
-11.55	0.95398	0.00266		-14.1	4.66667	9.36728e-43		-15.8	0.37267	0.00569
-11.55	0.97908	0.00247		-14.1	4.6875	4.20572e-43		-15.8	0.3913	0.00523
-11.55	1.00418	0.00229		-14.1	4.70833	1.88196e-43		-15.8	0.40994	0.00488
-11.55	1.02929	0.0021		-14.1	4.72917	8.39309e-44		-15.8	0.42857	0.00464
-11.55	1.05439	0.00191		-14.1	4.75	3.7306e-44		-15.8	0.44721	0.00446
-11.55	1.0795	0.00172		-14.1	4.77083	1.65264e-44		-15.8	0.46584	0.00428
-11.55	1.1046	0.00154		-14.1	4.79167	7.29666e-45		-15.8	0.48447	0.00407
-11.55	1.12971	0.00137		-14.1	4.8125	3.21081e-45		-15.8	0.50311	0.00381
-11.55	1.15481	0.0012		-14.1	4.83333	1.40815e-45		-15.8	0.52174	0.00349
-11.55	1.17992	0.00105		-14.1	4.85417	6.15505e-46		-15.8	0.54037	0.00316
-11.55	1.20502	0.000904935		-14.1	4.875	2.68139e-46		-15.8	0.55901	0.00283
-11.55	1.23013	0.000775189		-14.1	4.89583	1.16422e-46		-15.8	0.57764	0.00252
-11.55	1.25523	0.000658352		-14.1	4.91667	5.03796e-47		-15.8	0.59627	0.00227
-11.55	1.28034	0.000554461		-14.1	4.9375	2.17282e-47		-15.8	0.61491	0.00207
-11.55	1.30544	0.000463204		-14.1	4.95833	9.33983e-48		-15.8	0.63354	0.00194
-11.55	1.33054	0.000383979		-14.1	4.97917	4.00132e-48		-15.8	0.65217	0.00185
-11.55	1.35565	0.000315957		-14.1	5	1.7085e-48		-15.8	0.67081	0.00178
-11.55	1.38075	0.000258163		-14.1	5.02083	7.27068e-49		-15.8	0.68944	0.00173
-11.55	1.40586	0.000209539		-14.1	5.04167	3.08379e-49		-15.8	0.70808	0.00168
-11.55	1.43096	0.000169003		-14.1	5.0625	1.30359e-49		-15.8	0.72671	0.00162
-11.55	1.45607	0.000135498		-14.1	5.08333	5.49224e-50		-15.8	0.74534	0.00154
-11.55	1.48117	0.000108025		-14.1	5.10417	2.30625e-50		-15.8	0.76398	0.00146
-11.55	1.50628	8.56632e-05		-14.1	5.125	9.65187e-51		-15.8	0.78261	0.00136
-11.55	1.53138	6.75879e-05		-14.1	5.14583	4.02594e-51		-15.8	0.80124	0.00126
-11.55	1.55649	5.3071e-05		-14.1	5.16667	1.67368e-51		-15.8	0.81988	0.00116
-11.55	1.58159	4.14817e-05		-14.1	5.1875	6.93469e-52		-15.8	0.83851	0.00105
-11.55	1.6067	3.22814e-05		-14.1	5.20833	2.86373e-52		-15.8	0.85714	0.000937994
-11.55	1.6318	2.50163e-05		-14.1	5.22917	1.17865e-52		-15.8	0.87578	0.000832799
-11.55	1.6569	1.93076e-05		-14.1	5.25	4.83494e-53		-15.8	0.89441	0.000732587
-11.55	1.68201	1.48431e-05		-14.1	5.27083	1.97672e-53		-15.8	0.91304	0.000638744
-11.55	1.70711	1.13673e-05		-14.1	5.29167	8.05472e-54		-15.8	0.93168	0.000552205
-11.55	1.73222	8.67272e-06		-14.1	5.3125	3.27118e-54		-15.8	0.95031	0.000473502
-11.55	1.75732	6.59251e-06		-14.1	5.33333	1.32406e-54		-15.8	0.96894	0.000402826
-11.55	1.78243	4.99301e-06		-14.1	5.35417	5.34149e-55		-15.8	0.98758	0.000340097
-11.55	1.80753	3.76795e-06		-14.1	5.375	2.14766e-55		-15.8	1.00621	0.000285023
-11.55	1.83264	2.83328e-06		-14.1	5.39583	8.60636e-56		-15.8	1.02485	0.000237161
-11.55	1.85774	2.12287e-06		-14.1	5.41667	3.43734e-56		-15.8	1.04348	0.000195966
-11.55	1.88285	1.58492e-06		-14.1	5.4375	1.36828e-56		-15.8	1.06211	0.000160833
-11.55	1.90795	1.17908e-06		-14.1	5.45833	5.42843e-57		-15.8	1.08075	0.000131131
-11.55	1.93305	8.74049e-07		-14.1	5.47917	2.14647e-57		-15.8	1.09938	0.000106231
-11.55	1.95816	6.45629e-07		-14.1	5.5	8.45906e-58		-15.8	1.11801	8.55242e-05
[truncated: 310,342+ more rows]

## Sheet: Fig 4a
	N-C		PtsaN-C		PtnpN-C
Concentration (μg/ml)	Mean	SEM	Mean	SEM	Mean	SEM
0	0	0	0	0	0	0
5	2.09	0.45	16.62	2.84	10.25	0.75
10	2.94	0.53	41.54	1.49	25.89	1.6
25	3.37	0.71	63.64	2.84	40.75	0.71
50	3.76	1.34	78.96	1.95	54.46	1.7
100	4.55	0.77	85.81	0.83	62.34	1.63

[truncated: 101 more sheets: Fig 4b, Fig 4c, Fig 4d, Fig 4e, Fig 4f, Fig 4g, Fig 4h, Fig 5a, Fig 5c, Fig 5d, Fig 5e, Fig 5f, Fig 6c, Fig 6d, Fig 6e, Fig 6f, Fig 6g, Fig 6h, Fig 6k, Fig 6l …]
